# Supplementary material for: Adverse drug events in cost-effectiveness models of pharmacological interventions for diabetes, diabetic retinopathy, and diabetic macular edema: a scoping review
Source: JBI Evid Synth. 2024 Jul 29;22(11):2194–266. doi: 10.11124/JBIES-23-00511 (PMC11554252; doi:10.11124/JBIES-23-00511)
Supplement: Supplementary file 1 [file srx-22-2194-s001.xlsx]

## Sheet: Sheet1
	#Ref	Citation Details	Country	Population / Condition	Comparators	Year	Modelling method	Model	Time horizon	Perspective	Discount rate	Source of Efficacy results	PROM used	ICER	Results [free text]	Are ADEs incorporated in the model?	IF PARTLY*	IF YES: Which ADEs?	IF YES: the source of ADE?	IF YES: How included?	IF YES: ADEs in cost estimates (yes/partly/no)?	(IF PARTLY) how in cost estimates?	source of costs?	IF YES: ADEs in utility estimates (yes/no)?	(IF PARTLY) how in utility estimates?	source of disutility etc.?	Details of the incorporation of ADE (eg, thresholds for severity/incidence for included ADEs)	IF NO: Are ADEs reported in the study that provides the efficacy estimates for the CEA/CUA? (yes/no)	IF NO: Reasons for not including ADEs in the analysis	Discussion of the ADEs and results (does the study discuss the role of ADEs in the analysis? Are ADEs addressed in the sensitivity analyses; if so, what their impact seems to be in relation to the numeric and descriptive results of the analysis
		(eg, author/s, date, title, journal, volume, issue, pages)
	Abushanab et al. 2022a	Abushanab D, Al-Badriyeh D, Liew D et al. First-line Treatment with Empagliflozin and Metformin Combination Versus Standard Care for Patients with Type 2 Diabetes Mellitus and Cardiovascular Disease in Qatar. A Cost-Effectiveness Analysis. Curr Probl Cardiol 2022;47:100852.	Qatar	T2DM	Empagliflozin + metformin vs SOC	2022	Markov-model	17	Lifetime	Health care payer	0.03	Clinical trial (EMPA REG OUTCOME)	EQ-5D	QAR 39,245/ QALY	Empagliflozin combined with metformin cost-effective.	No	N/A	N/A	N/A	N/A	No	N/A	N/A	No	N/A	N/A	N/A	Yes	The side effects of, such as genital infections, were excluded from the model because these are transient events and may not always be included in the overall hospitalization costs.	No discussion.
	Abushanab et al. 2022b	Abushanab D, Liew D, Marquina C et al. Cost-effectiveness of Empagliflozin and Metformin Combination Versus Standard Care as First-Line Therapy in Patients With Type 2 Diabetes Mellitus. Endocrine Practice 28 (2022) 16 - 24.	Australia	T2DM	Empagliflozin + metformin vs SOC	2022	Markov-model	17	5 years	Health care payer and societal	0.05	Clinical trial. EMPA REG OUTCOME)	EQ-5D	A$ 28 244 /QALY	Empagliflozin + metformin may be cost-effective.	No	N/A	N/A	N/A	N/A	No	N/A	N/A	No	N/A	N/A	N/A	Yes	Not specified.	No discussion.
	Bagepally et al. 2021	Bagepally BS, Chaikledkaew U, Youngkong S. Cost-Utility Analysis of Dapagliflozin Compared to Sulfonylureas for Type 2 Diabetes as SecondLine Treatment in Indian Healthcare Payer’s Perspective. ClinicoEconomics and Outcomes Research 2021:13 897–907.	India	T2DM	Dapagliflozin vs Sulfonylureas	2021	Markov-model	18	Lifetime	Health care payer	0.03	Clinical trial (Nauck et al. 2014)	Unknown	$1421/QALY	Dapagliflozin cost-effective compared to sulfonylureas.	Yes	N/A	Severe hypoglycemia, Symptomatic hypoglycemia, Genital infection, Insulin injection	Clinical trial	Probabilities	Yes	N/A	Published literature (other CEAs)	Yes	N/A	EQ-5D (Currie et al.) and The Index of Well-Being (Barry et al.)	N/A	N/A	N/A	ICER values were negligibly sensitive to e.g., hypoglycemic incidences. Other adverse events associated with dapagliflozin, ie, diabetic ketoacidosis and acute kidney injury (AKI), were not included in the analysis, because the recent systematic review and meta-analysis of the effect of SGLT2 on renal adverse events demonstrated that SGLT2 could significantly decrease the risk for serious adverse…
	Bain et al. 2020	Bain SC, Hansen BB, Malkin SJP et al. Oral Semaglutide Versus Empagliflozin, Sitagliptin and Liraglutide in the UK: Long-Term CostEffectiveness Analyses Based on the PIONEER Clinical Trial Programme.Diabetes Ther (2020) 11:259–277.	UK	T2DM	Semaglutide vs empagliflozin,sitagliptin, liraglutide	2020	Simulation model	3	Lifetime (50 years)	Health care payer	0 % and 6 %	Clinical trial (PIONEER 2,3 & 4)	EQ-5D (Clarke et al.)	empa: £11006 /QALY, sita: £4930 /QALY	Oral semaglutide 14 mg cost-effective versus empagliflozin 25 mg, sitagliptin 100 mg and liraglutide 1.8 mg.	Partly	Only 1 ADE included	Hypoglycaemic events	Clinical trial	Submodel	Yes	N/A	Published literature (Hammer et al., Chubb et al.)	Yes	N/A	TTO (Evans et al.)	No	N/A	N/A	Hypoglycemia DUs slightly affected the results, but not significantly.
	Barnett et al. 2018	Barnett AH, Arnoldini S, Hunt B. Switching from sitagliptin to liraglutide to manage patients with type 2 diabetes in the UK: A long-term cost-effectiveness analysis. Diabetes Obes Metab. 2018;20:1921–1927.	UK	T2DM	Liraglutide vs sitagliptin	2018	Simulation model	3	Lifetime (50 years)	Health care payer	0.035	Clinical trial (LIRA-SWITCH)	Unknown	£15423/QALY	Switching from sitagliptin 100 mg to liraglutide 1.8 mg is likely to be considered cost-effective.	Partly	Only 1 ADE included.	Hypoglycaemic events	Clinical trial	Submodel	Uncertain	N/A	N/A	Uncertain	N/A	N/A	The impact of diabetes-related complications on quality of life was captured by applying event disutilities in the year in which a complication occurred and, where appropriate, health state utilities for each subsequent year after the complication.	N/A	N/A	An additional criticism is that the modelling analysis failed to capture adverse events, other than hypoglycaemia, as reported in the LIRA-SWITCH trial. Reason for partial ADE inclusion: Similar ADE profile, no notable difference to incremental cost-effectiveness.
	Basson et al. 2018	Basson M, Ntais D, Ayyub R et al. The Cost-effectiveness of Dulaglutide 1.5mg versus Exenatide QW for the Treatment of Patients with Type 2 Diabetes Mellitus in France. Diabetes Ther (2018) 9:13–25.	France	T2DM	Dulaglutide vs exenatide	2018	Simulation model	3	Lifetime (40 years)	Health care payer	0.04	NMA, clinical trial (AWARD)	EQ-5D (Beaudet et al. 2014)	Dominant	Dulaglutide 1.5 mg dominant compared against exenatide QW.	Yes	N/A	Nausea, major hypoglycaemic event, minor hypoglycaemic event, injection site reaction, weight gain	NMA, clinical trial	Submodel	Yes	N/A	National tariffs	Yes	N/A	EQ-5D (Beaudet et al.) and SG (Matza et al.)	Disutilities: by multiplying the percent of patients who experienced event by the expected disutility	N/A	N/A	DSA: disutilities excluded, no significant impact.
	Beaudet et al. 2011	Beaudet A, Palmer JL, Timlin L et al.. Cost-utility of exenatide once weekly compared with insulin glargine in patients with type 2 diabetes in the UK. , Journal of Medical Economics,14:3, 357-366.	UK	T2DM	Exenatide vs insulin glargine	2011	Semi-markov	3	Lifetime (50 years)	Health care payer	0.035	Clinical trial (DURATION-3)	EQ-5D (Clarke et al.)	£10597 / QALY	At a price equivalent to liraglutide 1.2 mg, EQW was more effective and more costly than insulin glargine.	Yes	N/A	Major hypoglycaemic event, minor hypoglycaemic event, nausea, weight gain	Clinical trial	Submodel (hypoglycemia) and Probabilities	No	N/A	N/A	Yes	N/A	EQ-5D (Bagust and Beale) and SG (Matza et al.)	Nausea disutility was calculated by multiplying the published disutility of 0.04 by the percentage of patients in each treatment group with nausea as an adverse event in the DURATION-3 trial . DU applied for the first 6 months of treatment as the incidence of nausea appears to decrease over time.	N/A	N/A	Dosing attributes, weight change and nausea affected ICER from £10,597 (base case) to £6971 per QALY gained.
	Becker et al. 2022	Becker F, Dakin HA, Reed SD et al. Lifetime cost-effectiveness simulation of once-weekly exenatide in type 2 diabetes: A cost-utility analysis based on the EXSCEL trial. Diabetes research and clinical practice, 2022, Vol.183, p.109152-109152.	US, UK	T2DM	Exenatide vs placebo	2022	Simulation model	4	Lifetime	Health care payer	US: 3 %, UK: 3,5 %	Clinical trial (EXSCEL)	EQ-5D	US: $259223 / QALY UK: £42589 / QALY	Adding EQW to usual care increased QALYs and costs compared with usual care alone.	No	N/A	N/A	N/A	N/A	No	N/A	N/A	No	N/A	N/A	N/A	Yes	Not specified.	No discussion.
	Bennett et al. 2020	Bennett H, Tank A, Evans M et al.Cost-effectiveness of dapagliflozin as an adjunct to insulin for the treatment of type 1 diabetes mellitus in the United Kingdom. Diabetes Obes Metab. 2020;22:1047–1055.	UK	T1DM	Dapagliflozin + inslulin vs insulin	2020	Simulation model	1	Lifetime	Health care payer	0.035	Clinical trial (DEPICT-1+2) + NMA	Peasgood et al. (EQ-5D)	£10143 / QALY	Dapagliflozin as an adjunct to insulin cost-effective.	Yes	N/A	Hypoglycaemic events, DKA, UTI	Clinical trial	Probabilities	Yes	N/A	National database	Yes	N/A	The Index of Well-Being (Barry et al) and EQ-5D (Currie et al.)	Based on SPC very common, common, and rare ADEs included, quite rare not included. Discontinuation due to ADEs included. Fear of hypoglycemia included in utilities.	N/A	N/A	ADE rates have no significant impact on ICER in DSA. Discussion considers ADEs by stating that Mild to moderate infections are often manageable in clinical practice, but can significantly impact patient quality of life, and that DKA is more severe, but rare ADE. Also, there remains uncertainty around the ADEs that could be experienced in a real-life setting as opposed to a controlled trial enviro…
	Bergenheim et al. 2012	Bergenheim K, Williams SA, Bergeson JG et al. US cost-effectiveness of saxagliptin in type 2 diabetes mellitus. American Journal of Pharmacy Benefits Jan-Feb 2012;4(1):20-28.	US	T2DM	Saxagliptin vs sulfonylurea (glipizide)	2012	Simulation model	2	Lifetime	Health care payer	0.03	Clinical trial (Göke et al.)	Unknown	Dominant	Saxagliptin is a cost-effective treatment option.	Partly	Only few ADEs included	Hypoglycemia	Clinical trial	Probabilities	Partly	Expected costs to severe hypoglycemia, no cost applied to others	National database	Yes	Disutility for incidence of hypoglycemia, probably disutility for side effects, too.	Unclear	A 4% discontinuation rate of study medications due to adverse events was assumed for both treatment arms.	N/A	N/A	The main differences in the clinical trial were the side effects + incidence of hypoglycemia. Discussion considers retrospective cohort study in which the long-term gains in QALY measures and improved cost per QALY are more sensitive to disutility associated with undesirable side effects.
	Brown et al. 2014	Brown ST, Grima Grima D & Sauriol L. Cost-effectiveness of Insulin Glargine Versus Sitagliptin in Insulin-naïve Patients With Type 2 Diabetes Mellitus. Clinical Therapeutics 2014. Volume 36, Number 11.	Canada	T2DM	Insulin glargine vs sitagliptin	2014	Semi-markov	3	Lifetime (50 years)	Health care payer	0.05	Clinical trial (EASIE)	EQ-5D (Clarke et al.)	Dominant	Insulin glargine is cost-effective alternative to sitagliptin.	Partly	Only 1 ADE included in the base case	Hypoglycemia	Clinical trial	Submodel	Partly	Only cost of severe hypoglycemia included	Published literature	Yes	N/A	Unclear	Mild-to-moderate hypoglycemia was assumed to reduce health utility by 0.167 per event, event assumed to last 15 minutes. This was applied as a yearly decrement by converting 15 minutes to a proportion of a year and multiplying it by the health utility. Disutilities for events were additive = a patient experiencing multiple events in a given year would also receive all corresponding DUs for that y…	N/A	N/A	Increasing the disutility also did not have a significant impact on the results. The cost of severe hypoglycemia did not affect the results of the analysis, as severe hypoglycemia was a relative rare event. BMI effects in the sensitivity analysis no meaningful difference compared to base case.
	Bruhn et al. 2016	Bruhn D, Martin AA, Tavares R et al. Cost-utility of albiglutide versus insulin lispro,insulin glargine, and sitagliptin for the treatment of type 2 diabetes in the US.Journal of medical economics, 2016, Vol.19 (7), p.672-683.	US	T2DM	Albiglutide vs insulin lispro, insulin glargine, sitagliptin	2016	Semi-markov	3	50 years	Health care payer	0 % and 6%	Clinical trial (HARMONY 6,4 and 3)	EQ-5D (Clarke et al.)	$43,541 / QALY, $79,166,/ QALY and $22,094 / QALY	Albiglutide a reasonable treatment option based on cost-utility, relative to insulin lispro, insulin glargine, and sitagliptin.	Partly	Only 2 ADEs included	Hypoglycemia, BMI gain	Clinical trial	Submodel (hypoglycemia )and Probabilities	Yes	N/A	Published literature (Yeaw et al.)	Yes	N/A	EQ-5D (Currie et al.)	N/A	N/A	N/A	ADEs could have impact on adherence. The effect of nausea and vomiting on cost utility was not evaluated, although there was difference in incidence between the treatments. Because of the transient nature of these ADEs, anticipated impact was thought to be low.
	Brändle et al. 2011	Brandle M, Azoulay M, Greiner RA. Cost-effectiveness of insulin glargine versus NPH insulin for the treatment of type 2 diabetes mellitus, modeling the interaction between hypoglycemia and glycemic control in Switzerland. Int Pharmacol Ther. 2011;49(3):217–30	Switzerland	T2DM	Insulin glargine vs NPH insulin	2011	Simulation model	9	40 years	Health care payer	0.035	Meta-regression	EQ-5D (Clarke et al.)	CHF 26,271/ QALY	Insulin glargine proved to be cost-effective.	Partly	Only 1 ADE included.	Hypoglycemia	Meta-regression, expert opinion, several other studies	Probabilities	Yes	N/A	Published literature, national database	Yes	N/A	EQ-5D (Currie et al.)	Same DU for the first year and the subsequent years.	N/A	N/A	The cost per QALY was most sensitive to changes in costs, utility decrements and relative risk reductions of hypoglycemia. Limitations: since local rates on hypoglycemic events were not available, reasonable base line risks of symptomatic, nocturnal and severe hypoglycemia were selected from literature with Swiss expert opinion. Published incidence rates of hypoglycemic events have a wide range.
	CADTH 2013	Canadian Agency for Drugs and Technologies in Health. Second-Line Pharmacotherapy for Type 2 Diabetes — Update. CADTH Optimal Use Report, No. 3.1A. 2013..	Canada	T2DM	Sulfonylureas, meglitinides, TZDs, GLP-1 analogues, DPP-4 inhibitors, insulins, alpha-glucosidase inhibitors	2013	Simulation model	19	40 years	Health care payer	Not reported	NMA	EQ-5D	Several ICERs	The addition of a sulfonylurea to metformin had the highest probability of being the most cost-effective strategy.	Partly	Only 1 ADE included.	Hypoglycemia	NMA	Probabilities	Partly	It was assumed that episodes of mild to moderate hypoglycemia had no impact on health services resource use. Only cost of severe hypoglycemia included.	NICE database	Yes	N/A	EQ-5D (NICE evaluation using Currie et al. disutilities)	Patients experiencing mild to moderate hypoglycemia were assumed to have a transient reduction in HRQoL. Each mild to moderate hypoglycemic episode was assumed to last for 15 minutes. Each episode was associated with an annual decrement of 0.000004767 QALYs. A severe hypoglycemic episode were assumed to have a transient reduction in HRQoL followed by a chronic decrement in HRQoL due to fear of fu…	N/A	N/A	The average cost of a severe hypoglycemic episode may be overestimated, potentially biasing results against therapies that are associated with an increased risk of hypoglycemia (e.g., insulin). NMA unlikely to adequately capture the incidence rates of severe hypoglycemia in patients using insulin. Rates of severe hypoglycemia were too low for meaningful comparisons between treatments on this impo…
	Cai et al. 2019	Cai X, Shi L, Yang W et al. Cost-effectiveness analysis of dapagliflozin treatment versus metformin treatment in Chinese population with type 2 diabetes. Journal of medical economics, 2019, Vol.22 (4), p.336-343	China	T2DM	Dapagliflozin vs metformin	2019	Simulation model	2	Lifetime	Health care payer	0.03	Meta-analysis and indirect comparison	EQ-5D (Clarke et al.)	Yuan 10 729 / QALY	Dapagliflozin cost-effective compared with metformin.	Yes	N/A	Hypoglycemia, UTI, genital infections, GI side events,	Meta-analysis and indirect comparison (self-made)	Risk equation (random or fixed effects model)	Yes	N/A	Published literature	Yes	N/A	EQ-5D (Currie et al.), The Index of Well-Being (Barry et al.), and SG (Matza et al.)	N/A	N/A	N/A	DSA includes ADE rates, no impact on ICER.
	Capehorn et al. 2021	Capehorn M, Hallén N, Baker-Knight J et al. Evaluating the Cost-Effectiveness of Once-Weekly Semaglutide 1mg Versus Empagliflozin 25mg for Treatment of Patients with Type 2 Diabetes in the UK Setting. Diabetes Ther (2021) 12:537–555.	UK	T2DM	Semaglutide vs empagliflozin	2021	Simulation model	3	Lifetime	Health care payer	0.035	Meta-analysis	EQ-5D (Clarke et al.)	£4 439 / QALY	Once-weekly semaglutide 1 mg cost-effective compared with empagliflozin 25 mg.	Partly	Only 1 ADE included.	Hypoglycaemic events, (BMI gain)	Meta-analysis	Submodel	Yes	N/A	Published literature (Hammer et al., Chubb et al.)	Yes	N/A	TTO (Evans et al.)	N/A	N/A	N/A	Alternative DUs for hypoglycemia moderately influenced ICER. Short time frame --> no impact.
	Capel et al. 2020	Capel M, Ciudin A, Mareque M et al. Cost‑Efectiveness Analysis of Exenatide versus GLP‑1 Receptor Agonists in Patients with Type 2 Diabetes Mellitus. PharmacoEconomics - Open (2020) 4:277–286.	Spain	T2DM	Exenatide vs GLP-RA	2020	Simulation model	2	40 years	Health care payer	0.03	Indirect comparison	EQ-5D	Dominant	Exenatide 2 mg/week dominant versus the other GLP-1 receptor agonists.	Partly	Only 2 ADEs included.	Hypoglycemia, nausea	Indirect comparison in a meta-analysis	Probabilities	Yes	N/A	National database	Partly	N/A	EQ-5D (Currie et al.) and TTO (Lane et al.)	Discontinuation due to ADEs included.	N/A	N/A	No.
	Cardoso et al. 2016	Cardoso C, Ramírez de Arellano A, Prades M et al. Cost-effectiveness Analysis of Insulin Detemir Compared to Neutral Protamine Hagedorn (NPH) in Patients with Type 1 and Type 2 Diabetes Mellitus in Portugal. J Diabetes Metab 7: 653.	Portugal	T1DM and T2DM	Insulin detemir vs Neutral Protamine Hagedorn (NPH)	2016	No specification	15, 16	1 year	Health care payer	No discounting	A systematic review and meta-analysis	Unknown	T1DM: €2096-9936 / QALY, T2DM: €4145-19999 / QALY	IDet cost-effective alternative to NPH.	Partly	Only 2 ADEs included	Hypoglycemia, weight gain	Observational study	Probabilities	No	N/A	N/A	Yes	N/A	TTO (Evans et al.) and Lee et al.	N/A	N/A	N/A	Hypoglycemia rate has highest impact on ICER. Short term data may underestimate hypoglycemia rates (they tend to increase with treatment duration).
	Carvalho et al. 2021	Carvalho D, Costa C, Hallén N et al. A Long-term Cost-Effectiveness Analysis of Treatments for Type 2 Diabetes in Portugal: Once-Weekly Semaglutide 1 mg Versus Once-Daily Empagliflozin 25 mg. Rev Port Endocrinol Diabetes Metab. 2021;16(1-2).	Portugal	T2DM	Semaglutide vs empagliflozin	2021	Simulation model	3	Lifetime	Health care payer	0.04	Meta-analysis	EQ-5D	EUR 14 114 /QALY	Semaglutide was cost-effective.	Partly	Only 1 ADE included.	Hypoglycemia	Meta-analysis	Probabilities	Yes	N/A	Published literature	Yes	N/A	TTO (Evans et al.)	N/A	N/A	N/A	DSA: Alternative hypoglycemia disutilities to some extent affected ICER (base case EUR 14 114 / QALY vs EUR 16 429 / QALY).
	Chakravarty et al. 2018	Chakravarty A, Rastogi M, Dhankhar P et al. Comparison of costs and outcomes of dapagliflozin with other glucose-loweringtherapy classes added to metformin using a short-term cost-effectiveness modelin the US setting. Journal of medical economics, 2018, Vol.21 (5), p.497-509.	US	T2DM	Dapagliflozin vs GLP-1 RA, SU, DPP-4-inhibitors, TZD	2018	No specification	18	1 year	Health care payer	No discounting	NMA	Unknown	Many ICERs	DAPA was cost-saving compared with GLP-1RA and DPP-4i, and cost-effective compared with SU and TZD.	Partly	Not all relevant ADEs (e.g., UTI) included	Hypoglycemia	NMA	Probabilities	Yes	N/A	Published literature	Yes	N/A	EQ-5D (Currie et al.)	N/A	N/A	N/A	The study does not include adverse events other than hypoglycemia. Given the low incidence rate and low cost to treat GMI and UTI, it will have a very low impact on total cost of DAPA. Hypoglycemia rate to some extent affected results. Costs / Dus of hypoglycemia not so much.
	Chalk et al. 2014	Chalk D, Pitt M & Stein K. Cost-effectiveness of bevacizumab for diabetic macular oedema. British Journal of Healthcare Management 12// 2014;20(12):585-593	UK	DME	Bevacizumab vs laser therapy	2014	Markov-model	18	4 years	Health care payer	0.035	Clinical trial (The BOLT study)	EQ-5D	£51 182 / QALY	Bevacizumab is not cost-effective.	Partly	Not all relevant ADEsc included	Retinal detachment, vitreous haemorrhage, laser scarring	Observational study	Probabilities	Yes	N/A	Unit costs	No	N/A	N/A	Bevacizumab is associated with a range of minor injection-related adverse events, such as red-eye and irritation, but these do not typically prevent further treatment for the patient or affect the patient's long-term quality of life, and are therefore excluded from our model	N/A	N/A	No discussion on ADEs.
	Charokopou et al. 2015a	Charokopou M, McEwan P, Lister S et al. The cost-effectiveness of dapagliflozin versus sulfonylurea as an add-on to metformin in the treatment of Type 2 diabetes mellitus. Diabetic medicine, 2015, Vol.32 (7), p.890-898.	UK	T2DM	Dapagliflozin vs sulfonylureas	2015	Simulation model	2	Lifetime (40 years)	Health care payer	0.035	Clinical trial (Nauck et al. 2014)	EQ-5D	£2 671 / QALY	Dapagliflozin in combination with metformin cost-effective compared with sulfonylurea.	Yes	N/A	Hypoglycemia, UTI, genital infections	RCT	Probabilities	Yes	N/A	GP visit cost (Unit Costs of Health and Social Care) + Published literature	Yes	N/A	EQ-5D (Currie et al.) and The Index of Well-Being (Barry et al.)	The annual probability of treatment discontinuation due to ADEs was sourced from the Phase III RCT and applied during the first model cycle only. ADEs were applied to every cycle. Cost of ADEs is minor, disutilities also very small.	N/A	No affect on long-term quality of life	No discussion.
	Charokopou et al. 2015b	Charokopou M, McEwan P, Lister S et al. Cost-effectiveness of dapagliflozin versus DPP-4 inhibitors as an add-on to Metformin in the Treatment of Type 2 Diabetes Mellitus from a UK Healthcare System Perspective. BMC Health Services Research (2015) 15:496.	UK	T2DM	Dapagliflozin vs DPP-4 inhibitors	2015	Simulation model	2	Lifetime	Health care payer	0.035	NMA (Goring)	EQ-5D	£6 761 / QALY	Dapagliflozin in combination with metformin cost-effective.	Yes	N/A	Hypoglycemia, UTI, genital infection	NMA	Probabilities	Yes	N/A	GP visit cost (Unit Costs of Health and Social Care) + Published literature (Hammer et al.)	Yes	N/A	EQ-5D (Currie et al.) and The Index of Well-Being (Barry et al.)	Probabilities of adverse events were applied during every model cycle. Discontinuation due to ADEs seems to be included. Cost of ADEs is minor, disutilities also very small.	N/A	N/A	No discussion.
	Cheng et al. 2019	Cheng H, Wan X, Ma J. Cost-effectiveness of Insulin Degludec Versus Insulin Glargine in Insulin-naive Chinese Patients With Type 2 Diabetes. Clinical therapeutics, 2019, Vol.41 (3), p.445-455	China	T2DM	Insulin degludec vs insulin glargine	2019	Simulation model	6	Lifetime	Health care payer	0.05	Clinical trial	EQ-5D	$613 443 /QALY	Insulin degludec unlikely to be cost-effective compared with insulin glargine.	Partly	Only 1 ADE included	Hypoglycemia	Meta-analysis + observational study	Probabilities	Yes	N/A	Published local study	Yes	N/A	TTO (Evans et al.)	N/A	N/A	N/A	DSA: results are sensitive to rates of hypoglycemia.
	Chien et al. 2020	Chien CL; Chen YC; Malone DC; Peng YL; Ko Y. Cost-utility analysis of second-line anti-diabetic therapy in patients with type 2 diabetes mellitus inadequately controlled on metformin. Curr Med Res Opin Oct 2020;36(10):1619-1626.	Taiwan	T2DM	SGLT2-i, GLP-1-RA, DPp-4-i, SU, and insulin	2020	Simulation model	2	40 years	Health care payer	3 %	NMA, RCT	Unknown	Several ICERs	The addition of either SU or SGLT-2-i to MET was found to be cost-effective.	Yes	N/A	UTI, genital infection, hypoglycemia, weight gain	RCT	Probabilities	Yes	N/A	National database	Yes	N/A	EQ-5D (Currie et al.), TTO (Lane)	ADE identification: patients who encountered an adverse event of interest based on if they had an outpatient or inpatient visit with an adverse event as the primary diagnosis in 2015 The costs of anti-diabetic drugs were deducted from the total costs of the visit and then the remaining costs were summed up by the patient for each adverse event.	N/A	N/A	No discussion on ADEs.
	Choi et al. 2022	Choi JG, Winn AN, Skandari R et al. First-Line Therapy for Type 2 Diabetes With Sodium–Glucose Cotransporter-2 Inhibitors and Glucagon-Like Peptide-1Receptor Agonists. A Cost-Effectiveness Study.A nn Intern Med. 2022;175:1392-1400	US	T2DM	SGLT2i / GLP-1 RA vs metformin	2022	Microsimulation	4	Lifetime	Health care payer	0.03	Unknown	EQ-5D (Clarke et al.)	SGLT2i: 478 000 / QALY GLP 1 RA: inferior	SGLT2 inhibitors and GLP1 receptor agonists would improve type 2 diabetes outcomes, but their costs would need to fall by at least 70% to be cost-effective.	Yes	N/A	Hypoglycemia, diabetic ketoacidosis, genital infections, gastrointestinal events	Meta-analysis	Separate health state	Partly	Only cost for hypoglycemia and diabetic ketoacidosis included.	Published literature	Yes	N/A	TTO (Harris et al.), EQ-5D (Peasgood et al.), SG (Rajan et al.)	DPP-4 inhibitors were added in the first-line GLP1 receptor agonist strategy only if the GLP1 receptor agonist was discontinued due to adverse events.	N/A	N/A	No discussion on ADEs.
	Chuang et al. 2016	Chuang LH, Verheggen BG, Charokopou M et al. Cost-effectiveness analysis of exenatide onceweekly versus dulaglutide, liraglutide, and lixisenatide for the treatment of type 2 diabetes mellitus: an analysis from the UK NHS perspective. Journal of Medical Economics, 19:12, 1127-1134.	UK	T2DM	Exenatide vs dulaglutide, liraglutide, lixisenatide	2016	Simulation model	2	Lifetime (40 years)	Health care payer	0.03	NMA	EQ-5D	Several ICERs	Exenatide is cost-effective compared to dulaglutide, liraglutide, and lixisenatide.	Partly	Only 2 ADEs included	Severe hypoglycemia, nausea	NMA	Probabilities	Yes	N/A	GP visit cost (Unit Costs of Health and Social Care) + Published literature (Hammer et al.)	Yes	N/A	EQ-5D (Currie et al.)	Treatment discontinuation due to ADEs included, proportion applied in the first 6-month cycle	N/A	N/A	No discussion.
	Cui et al. 2021	Cui Z, Zhou W, Chang Q et al. Cost-Effectiveness of Conbercept vs. Ranibizumab for Age-Related Macular Degeneration, Diabetic Macular Edema, and Pathological Myopia: Population-Based Cohort Study and Markov Model.Frontiers in medicine, 2021, Vol.8, p.750132-750132.	China	DME	Concerbect vs ranibizumab	2021	Markov-model	18	10 years	Health care payer	0.035	Clinical trial	TTO	−258,813 RMB / QALY	Conbercept is suitable and cost-effective in treatment of DME compared with ranibizumab.	No	N/A	N/A	N/A	N/A	No	N/A	N/A	No	N/A	N/A	N/A	Yes	Incidence of ADEs is low, and ADEs are mild	Indirect costs such as the loss of productivity and adverse effects of conbercept and ranibizumab were not included in this study, which may cause a heavy socioeconomic burden for the family and society of the patient. According to clinical trials, the incidence of adverse effects of the two treatment options is very low and mild; the cost-effectiveness of conbercept vs. ranibizumab would become …
	Cutino et al. 2015	Cutino A, Green K, Kendall R et al. Economic evaluation of a fluocinolone acetonide intravitreal implant for patients with DME based on the FAME study.Am J Manag Care Jan 2015;21(4 Suppl):S63-72.	US	DME	Fluocinolone acetonide vs	2015	Markov-model	18	15 years	Societal	Unknown	Clinical trial (FAME-study)	TTO	<50 000 $ / QALY	FAc implant is cost-effective.	Yes	N/A	Retinal detachment, cataract, vitrectomy, endophthalmitis, glaucoma procedure, IOP rise	Clinical trial	Probabilities	Yes	N/A	Unit costs / national database	No	N/A	N/A	N/A	N/A	N/A	DSA: Incidence and costs of cataract surgery affected results. Other ADEs (incidence, costs) to some extent. We have likely overestimated the costs associated with IOP-lowering treatment and IOP-lowering procedures.
	Davies et al. 2012	Davies MJ, Chubb BD, Smith IC et al. Cost-utility analysis of liraglutide compared with sulphonylurea or sitagliptin, all as add-on to metformin monotherapy in Type 2 diabetes mellitus. Diabet Med Mar 2012;29(3):313-20.	UK	T2DM	Liraglutide vs. glimepiride or sitagliptin	2012	Semi-markov	3	Lifetime	Health care payer	0.035	Clinical trial (LEAD-2)	EQ-5D	Several ICERs	Liraglutide, added to metformin monotherapy, is a cost-effective.	Partly	Only 1 ADE included	Hypoglycemia	Clinical trials	Submodel	Yes	N/A	Observational study: population-based study of health service resource use	Yes	N/A	EQ-5D (Currie et al.)	N/A	N/A	N/A	No discussion.
	Davies et al. 2016	Davies MJ, Glah D, Chubb B et al. Cost Effectiveness of IDegLira vs. Alternative Basal Insulin Intensification Therapies in Patients with Type 2 Diabetes Mellitus Uncontrolled on Basal Insulin in a UK Setting. PharmacoEconomics (2016) 34:953–966.	UK	T2DM	IDegLira vs. Alternative Basal Insulin	2016	Semi-markov	3	Lifetime (40 years)	Health care payer	0.035	Clinical trial (DUAL-V)	EQ-5D	£6 090 / QALY	IDegLira may be considered a cost-effective.	Partly	Only 1 ADE included	Hypoglycemia	Clinical trial	Submodel (hypoglycemia) and probabilities	Yes	N/A	National database	Yes	N/A	TTO (Evans et al.)	N/A	N/A	N/A	Hypoglycaemia contribution to the QALY change 27 % of all attributes (hba1c 89 %). The parameters with the greatest impact on cost effectiveness were the application of NPH cost and rates of hypoglycaemia. The only scenarios where IDegLira was no longer the dominant treatment were where costs and hypoglycaemia rates associated with NPH insulin were substituted with those of IGlar. NPH insulin is …
	Dawoud et al. 2017	Dawound D, Fenu E; Higgins B. Basal Insulin Regimens for Adults with Type 1 Diabetes Mellitus: A Cost-Utility Analysis. Value Health Dec 2017;20(10):1279-1287	UK	T1DM	Basal insulin regimens	2017	Semi-markov	3	Lifetime	Health care payer	0.035	SLR, NMA	EQ-5D (Clarke et al.)	Several ICERs	iDet (bid) is the most cost-effective regimen.	Partly	Only 1 ADE included	Hypoglycemia	NMA	Submodel	Partly	Only major hypoglycemic events induce costs	Published literature (Hammer et al.)	Partly	DU only for major hypo	EQ-5D (Currie et al.)	N/A	N/A	N/A	Changing the rate of severe/major hypoglycemic events and assuming the cost of major/severe hypoglycemic events as 0 resulted in changing the relative ranking of treatment options. Discussion around not including the impact of the insulin regimens on minor hypoglycemia, defined as episodes of hypoglycemia that do not require assistance from third party, and body weight because of the lack of a co…
	Deerochanawong et al. 2021	Deerochanawong C, Vareesangthip K, Piyayotai D et al. Cost-Utility Analysis of Dapagliflozin as an Add-On to Standard Treatment for Patients with Type 2 Diabetes and High Risk of Cardiovascular Disease in Thailand. Diabetes Ther Jul 2021;12(7):1947-1963.	Thailand	T2DM	Dapagliflozin + SOC vs SOC	2021	Semi-markov	18	Lifetime	Societal	0.03	Clinical trial (DECLARE-TIMI 58)	EQ-5D (Clarke et al.)	18,988 USD	Dapagliflozin results in an ICER which exceeds the local threshold of 5 310 USD/QALY.	Yes	N/A	Genital infections, hypoglycemia, diabetic ketoacidosis	Clinical trial	Probabilities	Yes	N/A	National database	No	N/A	N/A	Cost of adverse event treatment = cost per event * prevalence of such adverse event	N/A	N/A	No discussion on ADEs.
	Dempsey et al. 2018a	Dempsey M, Mocarski M, Langer J Long-term cost-effectiveness analysis shows that IDegLira is associated with improved outcomes and lower costs compared with insulin glargine U100 plus insulin aspart in the US. J Med Econ Nov 2018;21(11):1110-1118.	US	T2DM	IDegLira vs Insulin glargine	2018	Simulation model	3	Lifetime	Health care payer	0.03	Clinical trial (DUAL-IIV (open-label))	EQ-5D (Clarke et al.)	Dominant	IDegLira is likely to be considered dominant.	Partly	Only 1 ADE included	Hypoglycaemic events	Clinical trial	Submodel (regression model)	Yes	N/A	Unknown	Yes	N/A	EQ-5D (Bagust and Beale, Currie et al.) TTO (Evans et al.)	Hypoglycemic events analyzed using a negative binomial regression model.	N/A	N/A	The key drivers of improved clinical outcomes were low rates of hypoglycemia and the reduction in BMI with IDegLira. No significant impact on results, though.
	Dempsey et al. 2018b	Dempsey M, Mocarski M, Langer J, Hunt B. IDegLira is associated with improved short-term clinical outcomes and cost savings compared with insulin glargine U100 plus insulin aspart in the U.S. Endocrine Practice 2018; 21 (9).	US	T2DM	IDegLira vs insulin glargine + insulin aspart	2018	No specification	18	1 year	Health care payer	No discounting	Clinical trial (DUAL-VII)	Unknown	Dominant	IDegLira is dominant.	Partly	Only 2 ADEs included	Hypoglycaemic events, BMI gain	Clinical trial	Probabilities	Partly	No cost for BMI gain.	Published literature	Yes	N/A	TTO (Evans et al.), RQ-5D (Bagust & Beale)	Sensitivity analysis with diminishing marginal utility model (the impact of each subsequent non-severe hypoglycemic event on QoL decreases based on a log-transformed regression equation.	N/A	N/A	Applying a diminishing marginal hypoglycemia disutility model to non-severe hypoglycemia events resulted in a smaller QoL benefit with IDegLira compared with the base case analysis. Applying alternative disutilities related to changes in BMI increased the QoL benefit with IDegLira. Improved QoL was driven by reduced injection frequency, avoided hypoglycemic events, and a reduction in BMI.
	Deng et al. 2015	Deng J, Gu S, Shao H. Cost-effectiveness analysis of exenatide twice daily (BID) vs insulin glargine once daily (QD) as add-on therapy in Chinese patients with Type 2 diabetes mellitus inadequately controlled by oral therapies. J Med Econ 2015;18(11):974-89.	China	T2DM	Exenatide vs insulin glargine	2015	Simulation model	2	40 years	Societal	0.03	Meta-analysis	EQ-5D (Clarke et al.)	RMB 61 078 /QALY	Compared with insulin glargine QD, exenatide BID as add-on therapy to OAD is a cost-effective treatment.	Partly	Only 2 ADEs included.	Hypoglycemia, gastrointestinal adverse reaction	Meta-analysis + observational study of hypoglycemia in China	Probabilities	Partly	Only cost for severe hypoglycemia included	Published literature (Zheng et al.)	Yes	N/A	EQ-5D (Currie et al.) + TTO (Lane et al.)	No details.	N/A	N/A	DSA: ADEs do not affect ICER. Discussion regarding Woehl et al. study in which results are reversed beucase no ADEs were included in QALY estimations.
	Dewan et al. 2012	Dewan V, Lambert D, Edler J, Kymes S, Apte RS. Cost-effectiveness analysis of ranibizumab plus prompt or deferred laser or triamcinolone plus prompt laser for diabetic macular edema. Ophthalmology. 2012;119(8):1679–84	N/A	DME	Ranibizumab + laser vs triamcinolone + laser	2012	Microsimulation	18	2 years	Health care payer	Unknown	Clinical trial	Unknown (converted from VA)	Several ICERs	Triamcinolone seems to be the most cost-effective option.	Yes	N/A	Cataract, endopthalmitis, IOP increase	Clinical trial	Probabilities	Yes	N/A	National database (Medicare)	No	N/A	N/A	VA converted into QALYs with Haller et al. Formula.	N/A	N/A	No discussion on ADEs.
	Dilla et al. 2017	Dilla T, Alexiou D, Chatzitheofilou I et al. The cost-effectiveness of dulaglutide versus liraglutide for the treatment of type 2 diabetes mellitus in Spain in patients with BMI ≥30 kg/m2. J Med Econ May 2017;20(5):443-452	Spain	T2DM	Dulaglutide vs liraglutide	2017	Semi-markov	3	Lifetime	Health care payer	0.03	Clinical trial (AWARD-6)	EQ-5D (Beaudet et al. 2014)	Dominant	Dulaglutide 1.5 mg was more effective and less costly than liraglutide 1.8 mg.	Yes	N/A	Hypoglycemia, weight gain, nausea	Clinical trial	Submodel (hypoglycemia) and Probabilities	Yes	Cost for minor and severe hypoglycemia included.	National database	Yes	N/A	SG (Matza et al.), EQ-5D (Beaudet et al.)	N/A	N/A	N/A	Results are not sensitive to plausible changes in BMI treatment effect, even where the relative effect of liraglutide is increased vs dulaglutide.
	Drummond et al. 2018	Drummond R, Malkin S, Du Preez M. The management of type 2 diabetes with fixed-ratio combination insulin degludec/liraglutide (IDegLira) versus basal-bolus therapy (insulin glargine U100 plus insulin aspart): A short-term cost-effectiveness analysis in the UK setting. Diabetes Obes Metab Oct 2018;20(10):2371-2378.	UK	T2DM	IDegLira vs Insulin glargine + insulin aspart	2018	No specification	18	1 year	Health care payer	No discounting	Clinical trial (DUAL-IIV (open-label))	Unknown	£5 924 /QALY	IDegLira is a cost-effective alternative to BBT with insulin glargine U100 plus insulin aspart.	Partly	Only 1 ADE included	Hypoglycemia, BMI increase	Clinical trial	Probabilities	Yes	N/A	Published literature, unit costs	Yes	N/A	Evans et al. (TTO), CODE-2 study (EQ-5D)	N/A	N/A	N/A	QALY difference was driven by rate of non-severe hypoglycemia. Use of the smaller hypoglycaemia disutilities resulted in a reduced quality of life benefit and the ICER increasing slightly. Hypoglycemia cost resulted a diffence in the difference of costs and thus a minor impact on ICER.
	Ehlers et al. 2021	Ehlers LH, Lamotte M, Monteiro S et al. The Cost-Effectiveness of Empagliflozin Versus Liraglutide Treatment in People with Type 2 Diabetes and Established Cardiovascular Disease. Diabetes Ther May 2021;12(5):1523-1534.	Denmark	T2DM	Empagliflozin vs liraglutide	2021	Simulation model	3	Lifetime (50 years) and 5 years	Health care payer	0.04	Clinical trial (EMPA-REG OUTCOME)	EQ-5D (Beaudet et al. 2014)	Dominant	The cost-effectiveness analysis suggests that empagliflozin plus SoC is dominant compared to liraglutide plus SoC.	Partly	Only 1 ADE included	Hypoglycaemic events	ITC	Submodel	Yes	N/A	Published literature	Yes	N/A	Unclear (Foos et al.)	Diminishing NSHE disutility.	N/A	N/A	No discussion.
	Ehlers et al. 2022a	Ehlers LH, Lamotte M, Ramos MC et al. The cost–effectiveness of oral semaglutide versus empagliflozin in Type 2 diabetes in Denmark. J Comp Eff Res Jan 2022;11(1):29-37	Denmark	T2DM	Oral semaglutide vs empagliflozin	2022	Simulation model	3	Lifetime (50 years)	Health care payer	0.04	Clinical trial (PIONEER 2)	EQ-5D (Beaudet et al. 2014)	DKK 1 930 548 /QALY	Oral semaglutide +metformin seems not cost effective versus empagliflozin +metformin.	Partly	Only 2 ADEs included	Hypoglycaemic events, UTI/GI	Clinical trial	Submodel	Partly	Only cost for hypoglycemia, not for UTI/GI	Published literature	Yes	N/A	Unclear (Foors et al.)	N/A	N/A	N/A	Discontinuation due to for example adverse events is not taken into account.
	Ehlers et al. 2022b	Ehlers LH, Lamotte M, Ramos MC et al. The Cost-Effectiveness of Subcutaneous Semaglutide Versus Empagliflozin in Type 2 Diabetes Uncontrolled on Metformin Alone in Denmark. Diabetes Ther Mar 2022;13(3):489-503.	Denmark	T2DM	SC semaglutide vs empagliflozin	2022	Simulation model	3	50 years	Health care payer	0.04	Clinical trial (SUSTAIN 2,3 and 8, PIONEER 2)	EQ-5D (Beaudet et al. 2014)	€ 100 239 / QALY	SC semaglutide plus metformin is not cost-effective compared to empagliflozin plus metformin.	Partly	Only 1 ADE included	Hypoglycaemic events	Cost-effectiveness analyses (Bain et al., Ramos et al., Fonseca et al.)	Submodel	Yes	N/A	Other CEA (Ehlers et al.)	Yes	N/A	Unclear (Foos et al.)	N/A	N/A	N/A	Hypoglycemia rate assumed equal with SC semaglutide and PO semaglutide.
	Ekhlasi et al. 2022	Ekhlasi M, Taheri S, Yousefi N et al. Cost-Effectiveness of Dulaglutide Versus Liraglutide for Management of Type 2 Diabetes Mellitus in Iran. Value Health Reg Issues Nov 2022;32():54-61.	Iran	T2DM	Dulaglutide vs liraglutide	2018	Markov-model	18	10 years	Health care payer	7,4% (costs) and 5 % (costs)	Meta-analysis (Taheri et al.)	SG (Boye et al.)	Dominant	Dulaglutide is cost-effective.	Partly	Only 1 ADE included	Hypoglycemia	Clinical trials	Probabilities	No	N/A	N/A	Yes	N/A	EQ-5D (Clarke et al., Granström et al.)	N/A	N/A	N/A	DSA: rate of hypoglycemia did not significantly affect results.
	Elgart et al. 2013	Elgart JF, Caporale JE, Gonzalez L et al. Treatment of type 2 diabetes with saxagliptin: a pharmacoeconomic evaluation in Argentina. Health Econ Rev Apr 2013;3(1):11.	Argentina	T2DM	Saxagliptin vs sulfonylurea	2013	Discrete Event Simulation model	2	20 years	Health care payer	0.035	Head to head -trial (Göke et al.)	EQ-5D	$20 490 / QALY	The combination SAXA + MET is highly cost-effective.	Partly	Only 1 ADE included	Hypoglycemia.	Clinical trials	Probabilities	Partly	No cost for symptomatic hypoglycemia	Expert opinion	Unclear	N/A	N/A	Discontinuation due to ADEs assumed to be of 0 % probability.	N/A	N/A	No discussion.
	Eliasson et al. 2022	Eliasson B, Ericsson Å, Fridhammar A et al. Long‑Term Cost Efectiveness of Oral Semaglutide Versus Empaglifozin and Sitagliptin for the Treatment of Type 2 Diabetes in the Swedish Setting.Pharmacoecon Open May 2022;6(3):343-354.	Sweden	T2DM	Oral semaglutide vs empagliflozin and sitagliptin	2022	Markov-model	5	40 years	Health care payer and societal	0.03	Clinical trial (PIONEER 2 and 3)	EQ-5D (Beaudet et al. 2014)	empa: SEK 191 721/QALY sita: SEK 95 234 /QALY	Oral semaglutide was cost-effective compared with empaglifozin and sitagliptin.	No	N/A	N/A	N/A	N/A	No	N/A	N/A	No	N/A	N/A	Hypoglycemia included for insulin, which was an 'excalation therapy', not a comparator in this analysis.	Yes	Low rates in clincial trials.	N/A
	Erhardt et al. 2012	Erhardt W, Bergenheim K, Duprat-Lomon I et al. Cost Effectiveness of Saxagliptin and Metformin versus Sulfonylurea and Metformin in the Treatment of Type 2 Diabetes Mellitus in Germany. A Cardiff Diabetes Model Analysis.Clin Drug Investig Mar 2012;32(3):189-202.	Germany	T2DM	Saxagliptin vs sulfonylurea	2012	Discrete Event Simulation model	2	40 years	Societal	0.03	SLR, Meta-analysis, head-to-head -trial	EQ-5D	€ 13 931 /QALY	Improved outcomes with saxagliptin at a cost that would likely be considered acceptable.	Partly	Only 1 ADE included	Hypoglycemia.	SLR, Meta-analysis, head-to-head -trial	Probabilities	Yes	N/A	Published literature	Yes	N/A	EQ-5D (Currie et al.)	No other ADEs than hypoglycemia were included because they are considered to be similar between comparator treatments. The average annual cost per patient for severe hypoglycaemia was estimated to be €428. The model handles utility decrements for multiple events by applying the individual decrements additively. Published equations characterizing the relationship between the fear of hypoglycaemia …	N/A	N/A	DSA: Assuming hypos in saxagliptin equal to SU affects ICER to some extent (=relative incidence of ADEs), costs etc no significaant impact.
	Ericsson et al. 2013	Ericsson Å, Pollock RF, Hunt B et al. Evaluation of the cost-utility of insulin degludec vs insulin glargine in Sweden. J Med Econ Dec 2013;16(12):1442-52	Sweden	T1DM and T2DM	Insulin degludec vs insulin glargine	2013	Markov-model	14	1 year	Societal	No discounting	Meta-analysis, self-reported questionnaire	TTO	Many ICERs	Degludec is likely to be cost-effective compared to glargine.	Partly	Only 1 ADE included	Hypoglycemia	Meta-analysis, self-reported questionnaire	Probabilities	Yes	N/A	Published literature	Yes	N/A	TTO	Cost of abseteeism due to hypoglycemia included.	N/A	N/A	Cost-utility outcomes were highly sensitive to hypoglycemia rates. Source of hypoglycemia rates (survey) uncertain, rates derived from clinical trials may not represent adequately real life.
	Ericsson et al. 2018	Ericsson Å, Glah D, Lorenzi M. Cost-effectiveness of liraglutide versus lixisenatide as add-on therapies to basal insulin in type 2 diabetes. PLoS One 2018;13(2):e0191953.	Sweden	T2DM	Liraglutide vs lixisenatide	2018	Markov-model	5	40 years	Societal	0.03	ITC	TTO	Dominant	Liraglutide and IDegLira were cost-saving.	Partly	Only 1 ADE included	Hypoglycemia	ITC	Probabilities	Yes	N/A	Published literature	Yes	N/A	TTO (Evans et al.)	Cost of abseteeism due to hypoglycemia included.	N/A	N/A	No discussion on ADEs.
	Ericsson & Fridhammar 2019	Ericsson Å & Fridhammar A. Cost-effectiveness of once-weekly semaglutide versus dulaglutide and lixisenatide in patients with type 2 diabetes with inadequate glycemic control in Sweden.J Med Econ Oct 2019;22(10):997-1005.	Sweden	T2DM	Semaglutide vs dulaglutide and lixisenatide	2019	Markov-model	5	40 years	Societal	0.03	Clinical trial (SUSTAIN 7), NMA	EQ-5D (Kiadaliri)	Dominant	Semaglutide is a cost-effective.	Partly	Only 1 ADE included	Hypoglycemia	Clinical trial	Probabilities	Yes	N/A	Published literature	Yes	N/A	TTO (Evans et al.)	Per 100 patient years.	N/A	N/A	Fear of hypoglycemia may cause treatment inertia.
	Ericsson & Lundqvist 2017	Ericsson Å & Lundqvist A. Cost Effectiveness of Insulin Degludec Plus Liraglutide (IDegLira) in a Fixed Combination for Uncontrolled Type 2 Diabetes Mellitus in Sweden. Appl Health Econ Health Policy Apr 2017;15(2):237-248.	Sweden	T2DM	IDegLira vs other insulins	2017	Markov-model	5	40 years	Societal	0.03	ITC	TTO	Many ICERs	IDegLira is estimated to be a cost-effective	Partly	Only 1 ADE included	Hypoglycemia	ITC, meta-analysis	Probabilities	Yes	N/A	Published literature	Yes	N/A	TTO (Evans et al.)	PSA: To avoid negative values, event rates for hypoglycemia and other adverse events were varied using a log-normal distribution.	N/A	N/A	QALY difference was mainly driven by difference in hypoglycemia rates. The utility values for severe and non-severe hypoglycaemia used in the model are low and thus did not influence the results of the analysis. Because data comparing hypoglycaemia levels between insulin glargine and NPH insulin in combination with insulin aspart or liraglutide were lacking, we conservatively assumed that the hyp…
	Escobar et al. 2022	Escobar C, Morailes C, Capel M et al. Cost-efectiveness analysis of dapaglifozin for the treatment of type 2 diabetes mellitus in Spain: results of the DECLARE-TIMI 58 study.BMC Health Serv Res Feb 2022;22(1):217.	Spain	T2DM	Dapagliflozin vs SOC	2022	Discrete Event Simulation model	2	30 years	Health care payer	0.03	Clinical trial (DECLARE-TIMI 58)	EQ-5D	Dominant	Dapaglifozin would be a cost-efective as an add-on therapy to SoC, compared with placebo.	Yes	N/A	Diabetic ketoacidosis, UTI, genital tract infection, acute kidney failure, fractures, severe hypoglycemia	Clinical trial	Probabilities	Yes	N/A	Unit costs (local data sources)	Yes	N/A	The Index of Well-Being (Barry et al.) + assumptions + EQ-5D (Sullivan et al.)	Discontinuation due to ADEs included. Less costly and costly ADEs included. Difference in costs small.	N/A	N/A	No discussion.
	Evans et al. 2014	Evans M, Wolden M, Gundgaard J et al. Cost-effectiveness of insulin degludec compared with insulin glargine for patients with type 2 diabetes treated with basal insulin – from the UK health care cost perspective. Diabetes Obes Metab Apr 2014;16(4):366-75.	UK	T2DM	Insulin Degludec Versus Insulin Glargine	2014	No specification	14	1 year	Health care payer	No discounting	Clinical trial	EQ-5D	£13 078 /QALY	IDeg is a cost-effective treatment option compared with IGlar.	Partly	Only 1 ADE included, only model B	Hypoglycemia	Observational study + meta-analysis	Probabilities	Yes	N/A	Unit costs + HCRU surveys (published source)	Yes	N/A	Evans et al. (TTO-survey),	The direct cost associated with a single hypoglycaemic event comprised of the cost of treating the hypoglycaemic event plus the cost of additional SMBG tests in the week following the event. The disutility per hypoglycaemic event was multiplied by the number of events observed in the treatment group.	N/A	N/A	The ICERs were stable to reasonable variations in proportion of nocturnal hypoglycaemia, unit cost of a non-severe and severe hypoglycaemic event, and hypoglycaemic event disutility. The hypoglycaemic event rates had an important effect on the results. Drawing on higher event rates for non-severe events generated dominant results for IDeg versus IGlar, that is, IDeg was less costly and more effec…
	Evans et al. 2015	Evans M, Wolden M, Gundgaard J. Cost-effectiveness of insulin degludec compared with insulin glargine in a basal-bolus regimen in patients with type 1 diabetes mellitus in the UK. J Med Econ Jan 2015;18(1):56-68.	UK	T1DM	Insulin Degludec Versus Insulin Glargine	2015	No specification	14	1 year	Health care payer	No discounting	Clinical trial	Unknown	£16,895 /QALY	IDeg is a cost-effective treatment option compared with IGlar.	Partly	Only 1 ADE included	Hypoglycemia	Clinical trial	Probabilities	Yes	N/A	Published literature	Yes	N/A	Evans et al. (TTO-survey)	The TTO approach directly elicits preferences for acute health states that are difficult to evaluate with EQ-5D, and this study provides a quantitative disutility value for the three mutually exclusive hypoglycemic event classes.	N/A	N/A	Hypoglycemic event rates had an important effect on the results. Increasing the cost of non-severe hypoglycemia from £0.85/event to £11.30/event had little impact on the ICER; however, using a lower disutility per non-severe hypoglycemic event increased the ICER to £32,341/QALY (DU impacted the results). Hypoglycemia and fear of hypoglycemia may cause patients to reduce or omit an insulin dose, l…
	Evans et al. 2016	Evans M, Gundgaard J & Bekker Hansen B. Cost-Effectiven Versus Biphasic Insulin Aspart in Patients with Type 2 Diabetes from a Danish Health-Care Perspective. Diabetes Ther Dec 2016;7(4):809-823.ess of Insulin Degludec/Insulin Aspart	Denmark	T2DM	Insulin degludec/insulin aspart (IDegAsp) vs biphasic insulin aspart (BIAsp 30)	2016	No specification	18	5 years	Health care payer	0.03	Clinical trials, open label	EQ-5D	DKK 81 507 /QALY	IDegAsp is a cost-effective compared with BIAsp 30.	Partly	Only 1 ADE included	Hypoglycemia	Observational study	Probabilities	Yes	N/A	Unit costs + HCRU: survey	Yes	N/A	TTO (Evans et al.)	The direct costs associated with a single hypoglycemic event represent the sum of the cost of treating the hypoglycemic event itself plus the costs of additional SMBG tests in the week following the event. The cost per event was multiplied by the annual rate of hypoglycemia to obtain an annual cost per insulin-treated patient.	N/A	N/A	The rate of hypoglycemia applied to the model had a larger impact on the results. Costs of hypoglycemia and DUs of hypoglycemia impacted ICER but the conclusions remained the same.
	Evans et al. 2017	Evans M, Chubb B & Gundgaard J. Cost-effectiveness of Insulin Degludec Versus Insulin Glargine in Adults with Type 1 and Type 2 Diabetes Mellitus. Diabetes Ther Apr 2017;8(2):275-291.	UK	T1DM and T2DM	Insulin degludec vs insulin glargine	2017	Markov-model	14	1 year	Health care payer	No discounting	Not reported	Unknown	Dominant	IDeg is a cost-effective alternative to IGlar U100 for patients with diabetes.	Partly	Only 1 ADE included	Hypoglycemia	Observational study	Probabilities	Yes	N/A	Published literature	Yes	N/A	TTO (Evans et al.)	The disutility per hypoglycaemic event was multiplied by the number of events observed in each treatment group. This was done for severe and non-severe events separately.	N/A	N/A	Varying the rate of non-severe hypoglycaemia has an impact on the ICER in T2DM group due to the significant reduction of non-severe events with IDeg versus IGlar U100. Improvements in clinical outcomes in all three patient groups are a result of the reduced incidence of hypoglycaemic events.
	Evans et al. 2018	Evans M, Mehta R, Gundgaard J et al. Cost Effectiveness of Insulin Degludec vs. Insulin Glargine U100 in Type 1 and Type 2 Diabetes Mellitus in a UK Setting. Diabetes Ther (2018) 9:1919–1930.	UK	T1DM and T2DM	Insulin Degludec vs. Insulin Glargine	2018	No specification	14	1 year	Health care payer	No discounting	Clinical trial (SWITCH 1 and SWITCH 2)	Unknown	T1D: £984 /QALY T2D: £17,939 / QALY	Ideg cost-effective.	Partly	Only 1 ADE included	Hypoglycemia	Clinical trials	Probabilities	Yes	N/A	Published literature	Yes	N/A	TTO-survey	N/A	N/A	N/A	The sensitivity analysis demonstrated that the results were robust, and using rates of hypoglycaemia from other published sources leads to even more improved cost-effectiveness results.
	Evans et al. 2020	Evans M, Moes RGJ, Pedersen KS. Cost-Effectiveness of Insulin Degludec Versus InsulinGlargine U300 in the Netherlands: Evidence From a Randomised Controlled Trial. Adv Ther (2020) 37:2413–2426	Netherlands	T2DM	Insulin Degludec Versus Insulin Glargine	2020	No specification	14	1 year	Societal	No discounting	Clinical trial (CONCLUDE)	EQ-5D	Dominant	Degludec was a cost-effective relative to glargine U300.	Partly	Only 1 ADE included	Hypoglycemia	Clinical trials	Probabilities	Yes	N/A	Published literature	Yes	N/A	TTO (Evans et al.)	Hypoglycaemia endpoints were analysed using a negative binomial model with a log link. The logarithm of the time period in which a hypoglycaemic event was considered treatment emergent as offset. Rate and dose ratios from regression analyses were applied to hypoglycaemia rates. Effect applied if statistical difference between the treatments. Hypoglycaemia disutilities were applied by multiplying …	N/A	N/A	Cost savings were also driven by a lower rate of severe hypoglycaemia with degludec in comparison with glargine U300. Hypoglycemia costs / different sources for DUs did not change conclusion, although some effect to the results.
	Evans et al. 2022	Evans M, Chubb B, Malkin SJP et al. Once-weekly semaglutide versus insulin aspart for the treatment of type 2 diabetes in the UK: A long-term cost-effectiveness analysis based on SUSTAIN 11. Diabetes Obes Metab. 2023;25:491–500.	UK	T2DM	Semaglutide vs insulin aspart	2022	Simulation model	3	Lifetime (50 years)	Health care payer	0.035	Clinical trial (SUSTAIN-11)	EQ-5D	£4 457/QALY	Semaglutide 1 mg highly cost-effective versus insulin aspart.	Partly	Only 1 ADE included	Hypoglycaemic events	Clinical trial	Submodel	Yes	N/A	Published literature	Yes	N/A	TTO (Evans et al.), Lee (EQ-5D)	Diminishing hypoglycemia disutility. Non-severe and severe hypoglycaemic event rates in the semaglutide arm were also matched to the levels observed in the insulin aspart arm in SUSTAIN 11.	N/A	N/A	DSA: Lauridsen et al. diminishing hypoglycaemia disutilities applied did not significantly affect ICER. Changing the rates of hypoglycemia probably would not have changed the results.
	Fonseca et al. 2013	Fonseca T, Clegg J, Caputo G et al. The cost-effectiveness of exenatide once weekly compared with exenatide twice daily and insulin glargine for the treatment of patients with type two diabetes and body mass index ≥30 kg/m2 in Spain. J Med Econ Jul 2013;16(7):926-38.	Spain	T2DM	Exenatide vs insulin glargine	2013	Simulation model	3	35 years	Health care payer	0.03	Clinical trial (DURATION 3 + pooled DURATION 1 and 5)	Unknown	€ 12 084 /QALY	Exenatide is cost-effective.	Partly	Only 2 ADEs included.	Hypoglycemia, nausea.	Clinical trial	Submodel and Probabilities	Partly	Only cost of severe hypoglycemia included	Published literature (Gaede et al.)	Yes	N/A	EQ-5D, SG (Matza)	Evidence suggests that nausea incidence decreases over time, the model reflects this and the disutility was applied to the affected patients only for the first 6 months of the analysis period.	N/A	N/A	No discussion.
	Franch-Nadal et al. 2022	Franch-Nadal J, Malkin SJP, Hunt B et al. The Cost-Effectiveness of Oral Semaglutide in Spain: A Long-Term Health Economic Analysis Based on the PIONEER Clinical Trials. Adv Ther Jul 2022;39(7):3180-3198.	Spain	T2DM	Semaglutide vs empagliflozin, sitagliptin, liraglutide	2022	Simulation model	3	Lifetime (50 years)	Health care payer	0.03	Clinical trial (PIONEER 2,3 & 4)	EQ-5D	Several ICERs	Oral semaglutide 14 mg dominant versus sitagliptin and liraglutide, and cost-effective versus empagliflozin.	Partly	Only 1 ADE included	Hypoglycaemic events	Clinical trials	Submodel	Yes	N/A	Published literature	Yes	N/A	TTO (Evans et al.)	N/A	N/A	N/A	DSA: Differences in hypoglycemia made smaller or no contributions to the clinical benefits.
	Gaebler et al. 2012	Gaebler JA, Soto-Campos G, Alperin P, et al. Health and economic outcomes for exenatide once Weekly, insulin, and pioglitazone therapies in the treatment of type 2 diabetes: a simulation analysis. Vasc Health Risk Manag 2012;8:255–64.	US	T2DM	Exenatide vs pioglitazone,insulin	2012	Simulation model	11	20 years	Health care payer	Unknown	Clinical trials	Unknown	Several ICERs	Exenatide dominant.	No	N/A	N/A	N/A	N/A	No	N/A	N/A	No	N/A	N/A	N/A	Yes	Not specified.	Assumed that there were no adverse effects associated with exenatide (limitation). Hypoglycemia for insulin mentioned, but seem not to be included in cost- or Qol-estimates.
	Gæde et al. 2019	Gæde P, Johansen P, Tikkanen CK et al. Management of Patients with Type 2 Diabetes with Once-Weekly Semaglutide Versus Dulaglutide, Exenatide ER, Liraglutide and Lixisenatide: A CostEffectiveness Analysis in the Danish Setting. Diabetes Ther Aug 2019;10(4):1297-1317.	Denmark	T2DM	Semaglutide vs liraglutide, exenatide, lixisenatide	2019	Simulation model	3	Lifetime	Health care payer	0.03	Clinical trial (SUSTAIN) and NMA	EQ-5D	Dominant	Semaglutide cost-effective alternative to other GLP-1 receptor agonist therapies.	Partly	Only 2 ADEs included	Hypoglycaemic events, weight gain	Clinical trial	Submodel	Yes	N/A	Published literature	Yes	N/A	TTO (Evans et al.), EQ-5D (Bagust & Beale)	N/A	N/A	N/A	DSA: using alternative BMI and hypoglycemia disutilities versus dulaglutide had only minor impact on results.
	Gao et al. 2012	Gao L, Zhao F & Li S. Cost-utility analysis of liraglutide versus glimepiride as add-on to metformin in type 2 diabetes patients in China. Int J Technol Assess Health Care Oct 2012;28(4):436-44.	China	T2DM	Liraglutide vs glimepiride	2012	Simulation model	4	30 years	Health care payer	0.03	Clinical trial (Yang et al. 2011)	EQ-5D	CNY 256 871 / QALY	Liraglutide would be a cost-effective.	No	N/A	N/A	N/A	N/A	No	N/A	N/A	No	N/A	N/A	N/A	Yes	Not specified.	No discussion.
	Goh et al. 2015	Goh et al. Cost-effectiveness of switching from biphasic human insulin (BHI) to biphasic insulin aspart 30 (BIAsp-30) in type 2 diabetes patients with suboptimal glycaemic control in Singapore. J Diabetol 6(1): 2, 2015.	Singapore	T2DM	Biphasic human insulin (BHI) vs biphasic insulin aspart 30 (BIAsp-30)	2015	Simulation model	3	Lifetime	Health care payer and societal	0.03	Clinical trial	EQ-5D	Dominant	BIAsp-30 is both a clinically effective and cost-saving treatment.	Partly	Only 1 ADE included	Hypoglycemia	Clinical trial	Submodel	Yes	N/A	Unclear	Yes	N/A	EQ-5D (Currie et al.)	N/A	N/A	N/A	Hypoglycaemia events were the most notable avoided complication, caused some difference in costs. The modeled outcomes were most sensitive to the changes in hypoglycaemia incidence rates. The dominance was removed only when ssuming no difference in hypoglycemia events.
	Goodall et al. 2011	Goodall G, Costi M, Timlin L, Reviriego J, Sacrista´n JA, Smith-Palmer J, Dilla T. Cost-effectiveness of exenatide versus insulin glargine in Spanish patients with obesity and type 2 diabetes mellitus. Endocrinol Nutr. 2011;58(7):331–40	Spain	T2DM	Exenatide vs insulin glargine	2011	Simulation model	3	35 years	Health care payer	0.03	Clinical trial	EQ-5D	€ 15,068 /QALY	Exenatide represents an efficient option in comparison with IG.	Yes	N/A	Hypoglycemia, nausea, weight gain	Clinical trial	Submodel (hypoglycemia) and probabilities	Unclear	N/A	N/A	Yes	N/A	Unclear	No severe hypoglycemic episodes occurred during the study, and rates of mild hypoglycemic episodes were similar in both treatment groups.	N/A	N/A	Exenatide is associated to weight reduction and a higher incidence of gastrointestinal adverse events. When all utilities applied to the weight change and nausea were removed from the analysis, the ICER was significantly higher (€15,068 per QALY gained --> €91,161 per QALY gained). The projected results were more sensitive to changes made in the discount rate and utility values applied to change …
	Gordon et al. 2016a	Gordon J, McEwan P, Hurst M. The Cost-Effectiveness of Alogliptin Versus Sulfonylurea as Add-on Therapy to Metformin in Patients with Uncontrolled Type 2 Diabetes Mellitus. Diabetes Ther Dec 2016;7(4):825-845.	UK	T2DM	Alogliptin vs sulfonylurea	2016	Simulation model	3	Lifetime (50 years)	Health care payer	0.035	Clinical trial (ENDURE)	EQ-5D	£10,959 / QALY	Alogliptin is a cost-effective treatment alternative.	Partly	Only 1 ADE included	Hypoglycemia	Clinical trial	Submodel (hypoglycemia) and probabilities	Partly	Only cost of severe hypoglycemia included	Published literature (Farmer et al.)	Yes	N/A	EQ-5D (Currie et al.)		N/A	N/A	No discussion.
	Gordon et al. 2016b	Gordon J, McEwan P, Sabale U et al. The cost-effectiveness of exenatide twice daily (BID) vs insulin lispro three times daily (TID) as add-on therapy to titrated insulin glargine in patients with type 2 diabetes.J Med Econ Dec 2016;19(12):1167-1174.	Sweden	T2DM	Exenatide vs insulin lispro	2016	Simulation model	2	40 years	Health care payer	0.03	Clinical trial (4B-study)	EQ-5D	€ 1,971 / QALY	Exenatide represents a cost-effective treatment.	Partly	Only 1 ADE included	Hypoglycemia.	RCT (ENDURE PLD)	Probabilities	Unclear	N/A	N/A	Unclear	N/A	N/A	N/A	N/A	N/A	No discussion.
	Gordon et al. 2016c	Gordon J, McEwan P, Evans M, Puelles J, Sinclair A. Managing glycaemia in older people with type 2 diabetes: a retrospective, primary care based cohort study, with economic assessment of patient outcomes. Diabetes Obes Metab 2017;19:644–653.	N/A	T2DM	Metformin + sulfonylurea vs metformin + TZD vs metformin + DPP-4-i	2016	Simulation model	3	Lifetime (50 years)	Health care payer	0.035	Observational study	EQ-5D	Several ICERs	Metformin + DPP-4 inhibitor treatment was associated with the largest gain in health benefit, and cost-effectiveness ratios were favourable.	Yes	N/A	Hypoglycemia, oedema, ketoacidosis	Observational study	Submodel	Partly	Only cost of major hypoglycemia included.	Published literature	Partly	Only DU for major and minor hypoglycemia included.	EQ-5D (Currie et al.)	N/A	N/A	N/A	No discussion.
	Gorgojo-Martínez et al. 2020	Gorgojo-Martínez JJ, Malkin SJP, Martín V et al. Assessing the cost-effectiveness of a once-weekly GLP-1 analogue versus an SGLT-2 inhibitor in the Spanish setting: Once-weekly semaglutide versus empagliflozin. J Med Econ Feb 2020;23(2):193-203.	Spain	T2DM	Semaglutide vs empagliflozin	2020	Simulation model	3	Lifetime	Health care payer	0.03	NMA	EQ-5D	Several ICERs	Semaglutide is cost-effective.	Partly	Only 1 ADE included	Hypoglycemia	NMA	Submodel	Yes	N/A	Published literature	Yes	N/A	TTO (Evans et al.)	N/A	N/A	N/A	NMA did not include any other ADEs, therefore the analysis did not include them either. These should be noted although their impact to the results might be small.
	Gourzoulidis et al. 2018	Gourzoulidis G, Tzanetakos C, Ioannidis I et al. Cost-Effectiveness of Empagliflozin for the Treatment of Patients with Type 2 Diabetes Mellitus at Increased Cardiovascular Risk in Greece. Clin Drug Investig May 2018;38(5):417-426.	Greece	T2DM	Empagliflozin vs SOC	2018	Simulation model	18	Lifetime	Health care payer	0.035	Clinical trial (EMPA-REG OUTCOME)	EQ-5D	€ 4 633 / QALY	Empagliflozin added to SoC was estimated to be a highly cost-effective.	No	N/A	N/A	N/A	N/A	No	N/A	N/A	No	N/A	N/A	N/A	Yes	Too rare ADEs	The model does not capture rare, but severe, T2DM-related complications, such as blindness and amputation, nor the more frequent, but less costly, urinary or genital tract infections. Nonetheless, it should be stressed that these microvascular events were too rare to capture in the EMPA-REG OUTCOME_x0003_ clinical trial data.
	Gourzoulidis et al. 2021	Gourzoulidis G, Tzanetakos C, Ioannidis I et al. Cost‑efectiveness of Empaglifozin Compared with Dapaglifozin for the Treatment of Patients with Type 2 Diabetes Mellitus and Established Cardiovascular Disease in Greece. Clin Drug Investig Apr 2021;41(4):371-380.	Greece	T2DM	Empagliflozin vs dapagliflozin	2021	Discrete Event Simulation model	12	Lifetime	Health care payer	0.035	Clinical trial (EMPA-REG OUTCOME, DECLARE-TIMI 58)	EQ-5D	€ 965 /QALY	Empaglifozin highly cost-effective compared to dapaglifozin.	Yes	N/A	Genital mycotic infection, acute kidney injury, major hypoglycemia event	Clinical trial	Probabilities	Yes	N/A	Published literature	Yes	N/A	EQ-5D (Sullivan et al.)	A predicted time to event -method for ADEs.	N/A	N/A	DSA: The costs nor the utility decrements due to ADEs affected the results. The model does not capture very rare complications (such as diabetic ketoacidosis) of SGLT-2 inhibition, nor the more frequent, but less costly, mild AEs (such as polyuria, episodes of dehydration). These would have only minimal impact on modeled overall healthcare costs, so they would not materially afect the model findi…
	Granström et al. 2012	Granström O, Bergenheim K, McEwan P et al. Cost-effectiveness of saxagliptin (Onglyza®) in type 2 diabetes in Sweden.Prim Care Diabetes Jul 2012;6(2):127-36.	Sweden	T2DM	Saxagliptin vs sulfonylurea	2012	Simulation model	2	Lifetime	Health care payer	0.03	Clinical trial (Göke et al.)	EQ-5D	SEK 9 500 /QALY	Saxagliptin is cost-effective.	Partly	Only 1 ADE included	Hypoglycemia and weight gain.	Clinical trial	Probabilities	Partly	Only severe hypoglycemia is associated with a cost in the model. No cost for symptomatic hypoglycemia or weight effects.	Published literature: Jönsson et al	Yes	N/A	EQ-5D (Currie et al.) + published CEMs (Caro et al., Ruof et al.)	A utility decrement related to an event is applied in the year in which the event occurs and in all subsequent years. Hypoglycemia is a transient event that significantly affects patients’ HRQoL during an episode. Furthermore, the number and severity of hypoglycemic episodes have longer term impact on patients’ HRQoL as fear of additional episodes often develops. HRQoL effects of weight changes a…	N/A	N/A	Cost-effectiveness results in our analysis are mainly the result of differences in hypoglycemic events (associated with HRQoL decrement and, for severe hypoglycemia, a cost) and weight (associated with HRQoL decrement and an effect on diabetes-related events) between saxagliptin+metformin and SU +metformin. Our analysis shows that it is important to consider not only a drug’s effect on HbA1c in t…
	Grzeszczak et al. 2012	Grzeszczak, W., Czupryniak, L., Kolasa, K., Sciborski, C., Lomon, I.D., McEwan, P.: The cost-effectiveness of saxagliptin versus NPH insulin when used in combination with other oral antidiabetes agents in the treatment of type 2 diabetes mellitus in Poland. Diabetes Technol. Therap. 14(1), 65–73 (2012)	Poland	T2DM	Saxagliptin + metformin / sulfonylurea vs NPH insulin	2012	Simulation model	2	40 years	Health care payer	Costs: 5% Health-related effects: 3.5%	Clinical trial,meta-analysis	EQ-5D	PLN 27,454 /QALY	Saxagliptin in combination with MET or SU is likely to represent a cost-effective treatment option.	Partly	Only 2 ADEs included	Hypoglycemia, weight gain.	Clinical trial, meta-analysis	Probabilities	Unclear	N/A	N/A	Yes	N/A	EQ-5D (Currie et al., Caro et al.)	Fear of injection included. The model accounts for utility decrements associated with multiple events by applying them in an additive manner for each subsequent year.	N/A	N/A	Results were most sensitive to disutilities associated with weight gain, hypoglycemia, injection fear, HbA1c changes, threshold for switching treatment, and patients’ age. Excluding disutilities associated with all of these adverse effects increased the ICER to 35,916 PLN ($13,038 U.S.) per QALY gained for SU plus saxagliptin versus SU plus insulin. The analysis also demonstrated the importance o…
	Guillermin et al. 2012	Guillermin A, Lloyd A, Best JH et al. Long-term cost-consequence analysis of exenatide once weekly vs sitagliptin or pioglitazone for the treatment of type 2 diabetes patients in the United States. Journal of Medical Economics 2012;15(4):654-663.	US	T2DM	Exenatide vs sitagliptin or pioglitazone	2012	Simulation model	3	Lifetime (35 years)	Health care payer	0.03	Clinical trial (DURATION-2 (ITT))	EQ-5D	Dominant	Exenatide is dominant.	Yes	N/A	Hypoglycemia, weight gain, nausea	Clinical trial	Submodel (hypoglycemia) and probabilities	Partly	Only cost for severe hypoglycemia included	Published literature	Yes	N/A	SG (Matza et al., Boye et al.)	Each disutility captured both the experience of minor/major hypoglycemia and the fear associated with this event. A loss of utility of 0.0038 was included for each unit of BMI increase above 25 kg/m2. Disutility resulting from nausea was applied only to the first year of treatment with ExQW and to the first year of switch therapy.	N/A	N/A	When removing the disutility associated with BMI, the incremental QALY was slightly lower than it was in the base-case analysis (0.26 vs 0.28 QALY, respectively). In DSA, nausea disutility seems to be insignificant.
	Gupta et al. 2015	Gupta V, Baabbad R, Hammerby E et al. An analysis of the cost-effectiveness of switching from biphasic human insulin 30, insulin glargine, or neutral protamine Hagedorn to biphasic insulin aspart 30 in people with type 2 diabetes. J Med Econ Apr 2015;18(4):263-72.	India,Indonesia, Saudi-Arabia	T2DM	Biphasic insulin aspart 30 (BIAsp 30) vs biphasic human insulin 30 (BHI), insulin glargine (IGlar), or neutral protamine Hagedorn (NPH) insulin	2015	Simulation model	3	30 years	Not reported	Not reported	A1chieve study	EQ-5D	Several ICERs	Biphasic insulin aspart 30 (BIAsp 30) cost-effective.	Partly	Only 1 ADE included	Hypoglycemia	Clinical trial	Submodel (hypoglycemia)	Yes	N/A	Unknown	No	Not specific DU, but reflected in the overall HRQoL	N/A	The direct effect of change in clinical measures, such as HbA1c, BMI, and hypoglycaemia, on costs was excluded from the 1-year analysis.	N/A	N/A	No discussion.
	Gu et al. 2015	Gu S, Deng J, Shi L et al. Cost-effectiveness of saxagliptin vs glimepiride as a second-line therapy added to metformin in Type 2 diabetes in China. J Med Econ 2015;18(10):808-20.	China	T2DM	Saxagliptin vs glimepiride	2015	Simulation model	2	40 years	Health care payer	0.03	Head-to-head study (Zhu and Song)	EQ-5D	Dominant	SAXA & MET more cost-effective compared with GLI & MET.	Partly	Only 2 ADEs included	Hypoglycemia and weight gain.	Head to head -trial (Zhu and Song + Zheng et al.)	Probabilities	Partly	Only the costs of severe hypoglycemic events were estimated in this analysis, because mild-to-moderate events, like symptomatic hypoglycemia, do not require medical assistance.	Published literature; Zheng et al.	Yes	N/A	EQ-5D (Currie et al.) and TTO (Lane et al.)	N/A	N/A	N/A	The main differences between the SAXA + MET and GLI + MET groups were the adverse effect profiles. Hypoglycemia has only a negligible effect on difference in costs because the incidence did not vary much between the treatment strategies. Weight gain utility decrement significantly affected ICER. From the perspective of payers, better safety profile could provide advantage. ADEs may have considera…
	Gu et al. 2016a	Gu S, Mu Y, Zhai S et al. Cost-Effectiveness of Dapagliflozin versus Acarbose as a Monotherapy in Type 2 Diabetes in China. PLoS One 2016;11(11):e0165629.	China	T2DM	Dapagliflozin vs acarbose	2016	Simulation model	2	40 years	Health care payer	0.03	ITC	EQ-5D	Dominant	Dapagliflozin is dominant compared with acarbose.	Yes	N/A	UTI, genital infection, gastrointestinal adverse effect, hypoglycemia, weight gain	Meta-analysis + open label, non inferiority RCT	Probabilities	Yes	N/A	Published literature	Yes	N/A	EQ-5D (Currie et al.), TTO (Lane et al.), The Index of Well-Being (Barry et al.) and SG (Matza et al.)	N/A	N/A	N/A	BMI was identified as the most influential factor affecting the ICER result (costs and utilitities related to BMI). UTI, genital infection, and hypoglycemia had only neglible effect on difference in costs, gastrointestinal AEs had bigger impact (they were more common AEs). AEs also important factor in decision-making, since it impacts treatment adherence. Health care payer perspective is a limiti…
	Gu et al. 2016b	Gu S, Zeng Y, Yu D et al. Cost-Effectiveness of Saxagliptin versus Acarbose as Second-Line Therapy in Type 2 Diabetes in China. PLoS One 2016;11(11):e0167190.	China	T2DM	Saxagliptin vs acarbose	2016	Simulation model	2	Lifetime	Health care payer	0.03	Meta-analysis (5 H2H trials)	EQ-5D	Dominant	SAXA+MET is a cost-effective compared with ACAR+MET.	Yes	N/A	Hypoglycemia, GI adverse events, weight gain	Meta-analysis (5 H2H trials)	Probabilities	Partly	Treatment costs of GI adverse events were assumed to be 0 because published evidence of the costs were not available, and GI effects usually do not need to be treated with medicines. --> might have led to underestimation of costs	Published literature	Yes	N/A	EQ-5D (Currie et al.) + SG (Matza et al.)	Disutilitites applied only for 1 year, not for subsequent years	N/A	N/A	BMI gain disutility did not change dominance. Excluding BMI gain related costs removed dominance. Altering costs of GI events or hypoglycemia little changes in cost difference between treatments emerged. In this study, sensitivity analyses on GI adverse events and hypoglycemia had demonstrated the influence of adverse events on the incremental QALYs and cost savings. Adverse events, such as hypog…
	Gu et al. 2017	Gu S, Wang X, Qiao Q et al. Cost-effectiveness of exenatide twice daily vs insulin glargine as add-on therapy to oral antidiabetic agents in patients with type 2 diabetes in China. Diabetes Obes Metab Dec 2017;19(12):1688-1697.	China	T2DM	Exenatide vs insulin glargine	2017	Simulation model	2	40 years	Health care payer	0.03	Meta-analysis	EQ-5D	Dominant	Exenatide twice daily is cost-effective.	Yes	N/A	Hypoglycemia, weight gain, GI adverse events	Meta-analysis	Probabilities	Partly	Treatment costs of GI adverse events were assumed to be 0 because published evidence of the costs were not available, and GI effects usually do not need to be treated with medicines.	Published literature	Yes	N/A	EQ-5D (Currie et al.), TTO (Lane et al.), and SG (Matza et al.)	N/A	N/A	N/A	Changes in the incidence, costs and disutility of the adverse events resulted in corresponding changes in cost savings and/or incremental QALY benefits, but they were small and did not change the result. E.g., hyperglycemia incidence did not significantly differ between the treatments, BMI-related costs, utilities significantly influenced ICER.
	Gu et al. 2020	Gu S, Shi L, Shao H et al. Choice across 10 pharmacologic combination strategies for type 2 diabetes: a cost-effectiveness analysis. BMC Med Dec 2020;18(1):378.	China	T2DM	Metformin, Sulfonylurea, Thiazolidinedione, α-Glucosidase inhibitor, Glinide, DPP-4 inhibitor, Insulin, GLP-1 receptor agonist	2020	Simulation model	2	40 years	Health care payer	0.03	ITC	EQ-5D	Several ICERs	N/A	Yes	N/A	Hypoglycemia, weight gain, GI adverse events	ITC	Probabilities	Partly	Only severe hypoglycemia and BMI included in costs. Because symptomatic hypoglycemia and gastrointestinal reactions are usually not treated with medication and relevant published evidence was not available, their costs were assumed to be 0.	Published literature	Yes	N/A	SG (Rajan et al.), EQ-5D (Bagust et al.)	N/A	N/A	N/A	No discussion.
	Guzauskas et al. 2021	Guzauskas GF, Rind DM, Fazioli K et al. Cost-effectiveness of oral semaglutide added to current antihyperglycemic treatment for type 2 diabetes.J Manag Care Spec Pharm Apr 2021;27(4):455-468.	US	T2DM	Semaglutide vs sitagliptin, empagliflozin, liraglutide	2021	Microsimulation	4	Lifetime	Health care payer	0.03	NMA + Clinical trial (PIONEER)	HUI3, EQ-5D	Several ICERs	Semaglutide cost-effective compared to sitagliptin, liraglutide but not compared to empagliflozin.	Partly	Only 1 ADE included	Hypoglycemia	NMA	Risk equation	Yes	N/A	National database (Ward et al)	Yes	N/A	HUI equation (Shao et al.)	We assumed no more than1 mild or moderate hypoglycemic event and 1 severe hypoglycemic event per year but allowed multiple hypoglycemic events during each lifetime.	N/A	N/A	No discussion.
	Haig et al. 2016	Haig J, Barbeau M & Ferreira A. Cost-effectiveness of ranibizumab in the treatment of visual impairment due to diabetic macular edema. J Med Econ Jul 2016;19(7):663-71.	Canada	DME	Ranibizumab vs laser	2016	Markov-model	18	Lifetime	Health care payer and societal	0.05	Clinical trial (RESTORE)	TTO, HUI	Health care: dominant, societal:CA$24 494 / QALY	Ranibizumab monotherapy and combination therapy provided greater benefits at lower costs than laser monotherapy (ranibizumab therapy dominated laser therapy).	No	N/A	N/A	N/A	N/A	No	N/A	N/A	No	N/A	N/A	N/A	Yes	Adverse events were rare and similar across treatment arms in the RESTORE study; therefore, they were not included in the model.	No discussion on ADEs.
	Haldrup et al. 2020	Haldrup S, Lapolla A, Gundgaard J et al. Cost-effectiveness of switching to insulin degludec from other basal insulins in real-world clinical practice in Italy.J Med Econ Mar 2020;23(3):271-279.	Italy	T1DM and T2DM	Degludec vs basal insulin	2020	Simulation model	3	Max. 30 years	Health care payer	0.03	Observational study (EU-TREAT)	EQ-5D	Dominant	Switching to degludec is dominant.	Partly	Only 1 ADE included	Hypoglycemia	Chart review (RWE, observational)	Submodel	Yes	N/A	Published literature	Yes	N/A	TTO (Evans et al.)	N/A	N/A	N/A	Costs due to hypoglycemia were important. The greatest contributions to the dominance of degludec over other insulins were from lower rates of severe hypoglycemia and differences in renal complications.
	Han et al. 2022	Han G, Hu S, Zhang X et al. Insulin degludec/liraglutide versus its monotherapy on T2D patients: A lifetime cost-utility analysis in China. Frontiers in Pharmacology 2022;13():	China	T2DM	IDegLira vs insulin degludec / liraglutide	2022	Simulation model	4	40 years	Health care payer	0.05	6 RCTs	EQ-5D	IDeg: $99 464.12 /QALY lira: $143 348.26 /QALY	IDegLira was not cost-effective.	No	N/A	N/A	N/A	N/A	No	N/A	N/A	No	N/A	N/A	N/A	Yes	Not specified.	No discussion.
	Holekamp et al. 2020	Holekamp N, Duff SB, Rajout Y et al. Cost-effectiveness of ranibizumab and afilbercept to treat diabetic macular edema from a US perspective: analysis of 2-year Protocol T data. J Med Econ Mar 2020;23(3):287-296.	US	DME	Aflibercept vs ranibizumab	2020	Markov-model	18	10 years	Health care payer	0.03	Clinical trial (Protocol-T)	TTO	$711,301 / QALY	Aflibercept is not cost-effective vs ranibizumab.	Yes	N/A	Cataract, ocular inflammation, myocardian infarction, stroke, IOP rise, retinal detachment, vitreous haemorrhage	Clinical trial	Probabilities	Yes	N/A	National database, expert opinion	Partly	MI and stroke: one-time and ongoing annual disutilities were applied to patients with these events	EQ-5D (Alva et al.)	N/A	N/A	N/A	DSA: ADE costs have only minor impact on results.
	Home et al. 2015	Home P, Baik SH, Gonzáöez Gálvez G et al. An analysis of the cost-effectiveness of starting insulin detemir in insulin-naïve people with type 2diabetes. J Med Econ Mar 2015;18(3):230-40.	Mexico, South Korea, India, Indonesia, and Algeria.	T2DM	Insulin Detemir vs SOC	2015	Simulation model	3	30 years	Health care payer	0.03	Observational study (A1chieve)	EQ-5D	Several ICERs	Starting insulin detemir cost-effective.	Partly	Only 1 ADE included	Hypoglycemia	Observational study	Submodel (hypoglycemia)	Unclear	N/A	N/A	Unclear	N/A	N/A	The short term analysis did not include ADEs	N/A	N/A	No discussion.
	Hou et al. 2019	Hou X, Wan X & Wu B. Cost-Effectiveness of Canagliflozin Versus Dapagliflozin Added to Metformin in Patients With Type 2 Diabetes in China. Front Pharmacol 2019;10():480.	China	T2DM	Canagliflozin vs dapagliflozin	2019	Simulation model	6	Lifetime	Health care payer	0.05	NMA	EQ-5D	Dominant	The canagliflozin 100 mg strategy was a dominant option.	Yes	N/A	Hypoglycemia, UTI, genital infections	Clinical trials	Probabilities	Yes	N/A	Published literature	Yes	N/A	Uncertain (Shao et al. 2017 CEA)	N/A	N/A	N/A	DSA: probability of hypoglycemia in dapagliflozin arm had only a small effect on results. Cost of severe hypoglycemia had a significant impact.
	Huang et al. 2022	Huang K, Wang Y, Sun S et al. Cost-Effectiveness Analysis of Dapagliflozin Plus Standard Treatment for Patients With Type 2 Diabetes and High Risk of Cardiovascular Disease in China.Front Public Health 2022;10():936703.	China	T2DM	Dapagliflozin + SOC vs SOC	2022	Markov-model	18	30 years	Health care payer	0.05	Clinical trial (DECLARE-TIMI 58)	EQ-5D	€17,742.07 /QALY	Dapagliflozin plus standard treatment is a cost-effective option.	No	N/A	N/A	N/A	N/A	No	N/A	N/A	No	N/A	N/A	N/A	Yes	Transient events, no significant difference between treatments	The model did not include the adverse events of dapagliflozin, because they are considered transient events, and the adverse events with significant differences between the two groups were infrequent in the DECLARE-TIMI 58 clinical trial. Such as adverse event rate of genital infection in dapagliflozin group was 0.9% and in placebo group was 0.1%.
	Huetson et al. 2015	Huetson, P, Palmer JL, Levorsen A et al. Cost-effectiveness of once daily GLP-1 receptor agonist lixisenatide compared to bolus insulin both in combination with basal insulin for the treatment of patients with type 2 diabetes in Norway. J Med Econ 2015;18(8):573-85.	Norway	T2DM	Lixisenatide vs insulin	2015	Simulation model	3	Lifetime	Societal	0.04	Indirect comparison	EQ-5D	Dominant	Lixisenatide may be considered an economically efficient therapy.	Partly	Only 1 ADE included	Hypoglycemia, excess BMI	ITC	Submodel (hypoglycemia) and Probabilities	Partly	Also indirect costs of hypoglycemia included BUT BMI costs not included	Natioanal database (the National Directorate of Health: Innsatsstyrt finansiering (ISF) 2013 AND the Norwegian Labor and Welfare Administration (NAV))	Partly	DUs for hypoglycemia unclear.	EQ-5D (CODE-2 study)	Hypoglycemic episodes were classified as minor (signs or symptoms associated with hypoglycemia that were either self-treated or resolved on their own) or major (resulting in loss of consciousness or seizure from which the participant promptly recovered in response to glucagon or glucose, or presumed hypoglycemia requiring the assistance of another person because of severe impairment of consciousn…	N/A	N/A	Results were most sensitive to e.g., DU of excess weight.
	Hunt et al. 2017a	Hunt B, Glah D & van der Vliet M. Modeling the Long-Term Cost-Effectiveness of IDegLira in Patients with Type 2 Diabetes Who are Failing To Meet Glycemic Targets on Basal Insulin Alone in The Netherlands. Diabetes Ther Aug 2017;8(4):753-765.	Netherlands	T2DM	IDegLira vs insulin glargine + insulin aspart	2017	Simulation model	3	Lifetime (50 years)	Health care payer	1,5 % and 5%	Clinical trial (DUAL-2)	Unknown	Dominant	This analysis suggests that IDegLira is cost-effective versus basal-bolus therapy.	Partly	Only 1 ADE included	Hypoglycemia	Pooled analysis (clinical trial)	Submodel (hypoglycemia)	Yes	N/A	Expert opinion	Yes	N/A	EQ-5D (Currie et al.)	N/A	N/A	N/A	It is likely that cost savings with IDegLira would be larger if indirect costs were included in the analysis, as IDegLira was associated with a reduced incidence and increased time to onset of diabetes-related complications. IDegLira may also offer advantages from an adherence perspective, as it is associated with less nausea than typically observed with GLP-1 RAs
	Hunt et al. 2017b	Hunt B, Kragh N, McConnachie CC et al. Long-term Cost-effectiveness of Two GLP-1 Receptor Agonists for the Treatment of Type 2 Diabetes Mellitus in the Italian Setting: Liraglutide Versus Lixisenatide. Clin Ther Jul 2017;39(7):1347-1359.	Italy	T2DM	Liraglutide vs lixisenatide	2017	Simulation model	3	20 years	Health care payer	0.03	Clinical trial (Open-label LIRA-LIXI trial)	EQ-5D	EUR 2 001 / QALY	Liraglutide 1.8 mg is likely cost-effective compared with lixisenatide.	Partly	Only 1 ADE included	Hypoglycemia	Clinical trial	Submodel (hypoglycemia)	Unclear	N/A	N/A	Unclear	N/A	N/A	N/A	N/A	N/A	Open-label study design might have affected ADE reporting.
	Hunt et al. 2017c	Hunt B, Mocarski M, Valentine WJ et al. Evaluation of the long-term cost-effectiveness of IDegLira versus liraglutide added to basal insulin for patients with type 2 diabetes failing to achieve glycemic control on basal insulin in the USA. J Med Econ Jul 2017;20(7):663-670.	US	T2DM	IDegLira vs liraglutide	2017	Simulation model	3	Lifetime (50 years)	Health care payer	0.03	Indirect comparison	Unknown	Dominant	IDegLira was dominant vs liraglutide.	Partly	Only 1 ADE included	Hypoglycemia	Clinical trial	Submodel (hypoglycemia)	Yes	N/A	Published literature	Yes	N/A	Evans et al. (TTO survey)	N/A	N/A	N/A	Use of alternative hypoglycemia disutilities resulted in increased quality-adjusted life expectancy in both arms of the analysis, but incremental differences showed only small changes due to the similar hypoglycemia rates in both arms.
	Hunt et al. 2017d	Hunt B, Mocarski M, Valentine WJ et al. IDegLira Versus Insulin Glargine U100: A Long-term Cost-effectiveness Analysis in the US Setting. Diabetes Ther Jun 2017;8(3):531-544.	US	T2DM	IDegLira vs Insulin glargine	2017	Simulation model	3	20 years	Health care payer	0.03	Clinical trial (DUAL-5)	EQ-5D	$63,678 /QALY	IDegLira is cost-effective.	Partly	Only 1 ADE included	Hypoglycemia	Clinical trial	Submodel (hypoglycemia)	Yes	N/A	Published literature (US)	Yes	N/A	Evans et al. (TTO survey)	N/A	N/A	N/A	Application of alternative hypoglycemia disutilities resulted in only small changes in the calculated outcomes. Open-label study design might have affected ADE reporting. GLP-1 has shown to reduce the frequency of ADEs such as nausea, that may benefit additional benefit for IGegLira.
	Hunt et al. 2017e	Hunt B, Vega-Hernandez G, Valentine WJ et al. Evaluation of the long-term cost-effectiveness of liraglutide vs lixisenatide for treatment of type 2 diabetes mellitus in the UK setting. Diabetes Obes Metab Jun 2017;19(6):842-849.	UK	T2DM	Liraglutide vs lixisenatide	2017	Simulation model	3	20 years	Health care payer	0.035	Clinical trial (Open-label LIRA-LIXI trial)	Unknown	£8 901 /QALY	Liraglutide 1.8 mg likely to be highly cost-effective compared with lixisenatide 20 μg.	Partly	Only 1 ADE included	Hypoglycemia	Clinical trial	Submodel (hypoglycemia)	Unclear	N/A	N/A	Unclear	N/A	N/A	N/A	N/A	N/A	Open-label study design might have affected ADE reporting
	Hunt et al. 2017f	Hunt B, Ye Q, Valentine WJ et al. Evaluating the Long-Term Cost-Effectiveness of Daily Administered GLP-1 Receptor Agonists for the Treatment of Type 2 Diabetes in the United Kingdom. Diabetes Ther Feb 2017;8(1):129-147.	UK	T2DM	Liraglutide vs exenatide and lixisenatide	2017	Simulation model	3	Lifetime (50 years)	Health care payer	0.035	NMA	EQ-5D	Several ICERs	Liraglutide 1.2 mg is likely to be considered cost-effective versus alternative GLP-1 receptor agonists.	Partly	Only 1 ADE included	Hypoglycemia	NMA	Submodel (hypoglycemia)	Unclear	N/A	N/A	Yes	N/A	Evans et al. (TTO survey)	N/A	N/A	N/A	No discussion.
	Hunt et al. 2019	Hunt B, Malkin SJP, Moes RGJ et al. Once-weekly semaglutide for patients with type 2 diabetes: a cost-effectiveness analysis in the Netherlands. BMJ Open Diabetes Res Care 2019;7(1):e000705.	Netherlands	T2DM	Semaglutide vs insulin glargine vs dulaglutide	2019	Simulation model	3	Lifetime	Societal	1,5 % and 4%	Clinical trial (SUSTAIN-4 and SUSTAIN-7)	EQ-5D	Insulin glargine: €4988 / QALY dulaglutide: €495 / QALY	Semaglutide is cost-effective versus insulin glargine U100, and dominant versus dulaglutide.	Partly	Only 1 ADE included	Hypoglycemia	Clinical trial	Submodel	Yes	N/A	Published literature	Yes	N/A	TTO (Evans et al.)	N/A	N/A	N/A	Different source of DUs for hypoglycemia did not significantly change the results.
	Hu et al. 2021a	Hu S, Deng X, Ma Y et al. Cost‑Utility Analysis of Dapaglifozin Versus Saxagliptin Treatment as Monotherapy or Combination Therapy as Add‑on to Metformin for Treating Type 2 Diabetes Mellitus. Appl Health Econ Health Policy Jan 2021;19(1):69-79.	China	T2DM	Dapagliflozin vs saxagliptin	2021	Simulation model	5	Lifetime	Health care payer	0.05	Meta-analysis (5 RCTs)	EQ-5D	US$12,191.97 /QALY	DAPA appears to be cost-effective therapy.	No	N/A	N/A	N/A	N/A	No	N/A	N/A	No	N/A	N/A	N/A	Yes	Not specified.	Several studies have shown that the most common adverse effect in patients receiving the DAPA treatment is genital infections, with an incidence of 4.3%. Hence, genital infections have little infuence on total costs due to their low incidence and the low cost of their treatment.
	Hu et al. 2021b	Hu S, Su X, Deng X et al. Exploring the Appropriate Price of Semaglutide for Type 2 Diabetes Patients Based on Cost-Utility Analysis in China. Front Pharmacol 2021;12():701446.	China	T2DM	Semaglutide vs empagliflozin	2021	Simulation model	4	40 years	Health care payer	0.05	Meta-analysis (Lingway et al.)	EQ-5D	N/A	N/A	No	N/A	N/A	N/A	N/A	No	N/A	N/A	No	N/A	N/A	N/A	Yes	Not specified.	No discussion.
	Hu et al. 2022a	Hu S, Gu S, Qi C et al. Cost-utility analysis of semaglutide for type 2 diabetes after its addition to the National Medical Insurance System in China. Diabetes Obes Metab Oct 2022;():	China	T2DM	Semaglutide vs dulaglutide	2022	Simulation model	4	40 years	Health care payer	0.05	Clinical trial (SUSTAIN-7)	EQ-5D	$26 957.44 / QALY	SEMA expected to be cost-effective compared with DULA.	No	N/A	N/A	N/A	N/A	No	N/A	N/A	No	N/A	N/A	N/A	Yes	Not specified.	No discussion.
	Hu et al. 2022b	Hu S, Wang S, Qi C et al. Cost-Utility Analysis of Once-Weekly Semaglutide, Dulaglutide, and Exenatide for Type 2 Diabetes Patients Receiving Metformin-Based Background Therapy in China.. Front Pharmacol 2022;13():831364.	China	T2DM	Semaglutide vs dulaglutide, exenatide	2022	Simulation model	4	40 years	Health care payer	0.05	Meta-analysis	EQ-5D	Several ICERs	DULA appears to be the most cost-effective option among sc. SEMA.	No	N/A	N/A	N/A	N/A	No	N/A	N/A	No	N/A	N/A	N/A	Yes	Not specified.	No discussion.
	Hutton et al. 2019	Hutton DW, Stein JD, Glassman AR et al. Five-Year Cost-effectiveness of Intravitreous Ranibizumab Therapy vs Panretinal Photocoagulation for Treating Proliferative Diabetic Retinopathy: A Secondary Analysis of a Randomized Clinical Trial.JAMA Ophthalmol Dec 2019;137(12):1424-1432.	US	DR	Ranibizumab vs Panretinal photocoagulation	2019	Simulation model	18	10 years	Health care payer	0.03	A preplanned secondary analysis of the Protocol S randomized clinical trial.	TTO	$742 202 /QALY	Ranibizumab compared with PRP may be cost-effective for eyes presenting with PDR and vision-impairing CI-DME, but not for those with PDR without vision-impairing CI-DME.	Partly	Systemic ADEs not in the base case analysis, but were included in the sensitivity analysis.	Cerebrovascular accident and myocardial infarction, cataract, vitrectomy, retinal detachment	Clinical trial	Probabilities	Yes	N/A	National database	No	N/A	N/A	N/A	N/A	N/A	Most costs were for the ranibizumab therapy or treatment of systemic adverse events (the sensitivity analysis that included ADEs).
	Iannazzo et al. 2017	Iannazzo S, Mannucci E, Reifsnider O, et al. Cost-effectiveness analysis of empagliflozin in the treatment of T2D with previous cardiovascular disease in Italy. Value Heal. [Internet]. 2017;20:A480–A481.	Italy	T2DM	Empagliflozin + SOC vs SOC	2017	Simulation model	18	Lifetime	Health care payer	0.035	Clinical trial (EMPA REG OUTCOME)	EQ-5D	4,811 €/QALY	Empagliflozin in add-on to the SoC is a highly cost-effective strategy.	No	N/A	N/A	N/A	N/A	No	N/A	N/A	No	N/A	N/A	N/A	Yes	N/A	No discussion on ADEs.
	Igarashi et al. 2022	Igarashi A, Maruyama-Sakurai K, Kubota A et al. Cost-Effectiveness Analysis of Initiating Type 2 Diabetes Therapy with a Sodium-Glucose Cotransporter 2 Inhibitor Versus Conventional Therapy in Japan. Diabetes Ther Jul 2022;13(7):1367-1381.	Japan	T2DM	SGLT2i vs SOC	2022	Microsimulation	18	10 years	Health care payer	0.02	Observational study (CVD-REAL 2 study) + claims database	EQ-5D	Dominant	SGLT2i can improve the clinical outcome and reduce cost burden of T2DM.	No	N/A	N/A	N/A	N/A	No	N/A	N/A	No	N/A	N/A	N/A	No	N/A	No discussion on ADEs.
	Ishii et al. 2018	Ishii H, Madin-Warburton M, Strizek A. The cost-effectiveness of dulaglutide versus insulin glargine for the treatment of type 2 diabetes mellitus in Japan. J Med Econ May 2018;21(5):488-496.	Japan	T2DM	Dulaglutide vs insulin glargine	2018	Simulation model	3	Lifetime (50 years)	Health care payer	0.02	Clinical trial (Araki 2015 trial)	EQ-5D	416,280 JPY /QALY	Dulaglutide 0.75 mg may be cost-effective.	Yes	N/A	Nausea, hypoglycemia, injection site reactions, weight gain	Clinical trial	Submodel	Partly	Cost for minor and severe hypoglycemia included.	Published literature	Yes	N/A	EQ-5D (Beaudet et al.), SG (Matza et al., Boye et al.)	A disutility of 0.04 was applied to patients experiencing nausea for the first 3 months of treatment during the simulation (a total disutil_x0002_ity of 0.01 over the first year), reflecting the temporary nature of the condition.	N/A	N/A	Nausea with GLP-1 medications are generally reported as mild-to-moderate and, therefore, the applied disutility may be overstating the expected impact on patient quality-of-life. To assess the impact of this disutility we conducted a scenario analysis excluding nausea from the analysis, the result showed minimal change in outcomes.
	Jendle et al. 2020	Jendle J, Ericsson Å, Ekman B et al. Real-world cost-effectiveness of insulin degludec in type 1 and type 2 diabetes mellitus from a Swedish 1-year and long-term perspective. J Med Econ Nov 2020;23(11):1311-1320.	Sweden	T1DM and T2DM	Insulin Degludec vs other basal insulins	2020	Simulation model	3	Lifetime	Societal	Unknown	Observational study (ReFLeCT)	EQ-5D	Several ICERs	Insulin degludec was cost-effective or dominant versus other basal insulins.	Partly	Only 1 ADE included	Hypoglycemia	Observational study	Submodel	Yes	N/A	Published literature	Yes	N/A	EQ-5D (Bagust & Beale) + unpublished data on file	Diminishing marginal disutility approach: Lauridsen JT, Lønborg J, Gundgaard J, Jensen HH. Diminishing marginal disutility of hypoglycaemic events: results from a time trade-off survey in five countries. Qual Life Res. 2014; 23(9): 2645–50. Cost of productivity loss due to hypos included	N/A	N/A	T1DM analysis, DSA: fewer hypoglycemic events with insulin degludec were the biggest driver of improved quality-adjusted life expectancy and cost savings. Differences in BMI made negligible contributions to the clinical benefits observed in the base case analysis. T2DM analysis, DSA: The difference in hypoglycemic event rates also made a substantial contribution, with improvements in quality-adju…
	Johansen et al. 2019	Johansen P, Håkan-Bloch J, Liu AR et al. Cost Efectiveness of Once‑Weekly Semaglutide Versus Once‑Weekly Dulaglutide in the Treatment of Type 2 Diabetes in Canada. Pharmacoecon Open Dec 2019;3(4):537-550.	Canada	T2DM	Semaglutide vs dulaglutide	2019	Markov-model	5	40 years	Societal	0.015	Clinical trial (SUSTAIN-7)	EQ-5D (Bagust & Beale)	Dominant	Semaglutide may be cost-efective.	Partly	Only 1 ADE included	Hypoglycemia	Clinical trial	Probabilities	Partly	Only cost for severe hypoglycemia included	Published literature	Yes	N/A	Uncertain	N/A	N/A	N/A	No discussion on ADEs.
	Johansen et al. 2020	Johansen P, Chubb B, Hunt B et al. Evaluating the Long-Term Cost-Effectiveness of OnceWeekly Semaglutide Versus Once-Daily Liraglutide for the Treatment of Type 2 Diabetes in the UK. Adv Ther May 2020;37(5):2427-2441.	UK	T2DM	Semaglutide vs liraglutide	2020	Simulation model	3	Lifetime (50 years)	Health care payer	0.035	Clinical trial (SUSTAIN-10)	EQ-5D	Dominant	Once-weekly semaglutide is a cost-effective treatment	Partly	Only 1 ADE included	Hypoglycemia	Clinical trial	Submodel	Yes	N/A	Published literature (Hammer et al., Chubb et al.)	Yes	N/A	TTO (Evans et al.)	N/A	N/A	N/A	DSA: Different source of Dus for hypoglycemia did not significantly affect result.
	Kaku et al. 2019	Kaku K, Haneda M, Sakamaki H et al. Cost-effectiveness Analysis of Empagliflozin in Japan Based on Results From the Asian subpopulation in the EMPA-REG OUTCOME Trial.Clin Ther Oct 2019;41(10):2021-2040.e11.	Japan	T2DM	Empagliflozin + SOC vs SOC	2019	Discrete Event Simulation model	12	Lifetime	Health care payer	0.02	Clinical trial (EMPA REG OUTCOME)	EQ-5D	415,849 yen /QALY	Empagliflozin added to SoC is highly cost-effective compared with SoC alone.	Partly	Only 1 ADE included	UTI	Clinical trial	Probabilities	No	Assumed no cost for UTI	N/A	Yes	N/A	EQ-5D (Sullivan and Ghushchyan)	N/A	N/A	N/A	DSA: disutility of ADE did not affect the results.
	Kansal et al. 2019	Kansal A, Reifsnider OS, Proskorovsky I et al. Cost-effectiveness analysis of empagliflozin treatment in people with Type 2 diabetes and established cardiovascular disease in the EMPA-REG OUTCOME trial.Diabet Med Nov 2019;36(11):1494-1502.	UK	T2DM	Empagliflozin + SOC vs SOC	2019	Discrete Event Simulation model	12	3 years	Health care payer	0.035	Clinical trial (EMPA REG OUTCOME)	EQ-5D	£4083 /QALY	Empagliflozin in addition to standard of care is projected to be highly cost-effective.	No	N/A	N/A	N/A	N/A	No	N/A	N/A	No	N/A	N/A	N/A	Yes	AEs (e.g. Genital infection) were not included, because these are usually transient events not associated with hospitalization or inpatient costs.	No incorporation of the costs of well-recognized but relatively mild adverse events associated with sodium– glucose co-transporter 2 (SGLT-2) inhibitor therapy (e.g. genital infections, polyuria). These would have only minimal impacts on modelled overall healthcare costs, so would not materially affect the model findings.
	Kiadaliri et al. 2014	Kiadaliri AA, Gerdtham UG, Eliasson B et al. Cost–Utility Analysis of Glucagon-Like Peptide-1 Agonists Compared with Dipeptidyl Peptidase-4 Inhibitors or Neutral Protamine Hagedorn Basal Insulin as Add-On to Metformin in Type 2 Diabetes in Sweden. Diabetes Ther Dec 2014;5(2):591-607.	Sweden	T2DM	GLP-1 vs DPP-4, NPH-insulin	2014	Markov-model	5	35 years	Societal	0.03	Observational study	EQ-5D	Several ICERs	GLP-1 agonist is cost-effective.	Partly	Only 1 ADE included	Hypoglycemia	Observational study	Probabilities	Yes	N/A	Published literature	Yes	N/A	EQ-5D (Bagust and Beale) and TTO (Evans et al.)	N/A	N/A	N/A	Trial showed no significant difference in other adverse events between liraglutide and sitagliptin, but previous studies have differences in ADEs. May lead to underestimation of the ICER.
	Klarenbach et al. 2011	Klarenbach S, Cameron C, Singh S et al. Cost-effectiveness of second-line antihyperglycemic therapy in patients with type 2 diabetes mellitus inadequately controlled on metformin. CMAJ Nov 2011;183(16):E1213-20.	Canada	T2DM	Metformin vs Sulfonylureas,DPP-4-inhibitors, thiazolidinediones	2011	Simulation model	4	40 years	Health care payer	0.05	SLR + mixed treatment comparison meta-analysis	EQ-5D	Several ICERs	Sulphonylurea the most cost-effective.	Partly	Only 2 ADEs included	Hypoglycemia, weight gain	RCT and observational study	Self made submodel (hypoglycemia)	Partly	Only costs related to hypoglycemia included	Unit costs (Health costing in Alberta: 2006 annual report)	Partly	Only DU for hypoglycemia included. DU related to weight gain included in DSA	EQ-5D (NICE guideline, Currie et al.)	The model (UKPDS-OM2) doesn't include all the relevant ADEs	N/A	N/A	DSA includes also fractures (ADE). The impact of hypoglycemia to QoL, event rates of hypoglycemia, or added ADEs did not significantly affect results. BMI disutility in DSA did not significantly affect the results. Further research is needed to better define the impact of insulin use, weight gain and hypoglycemia on quality of life.
	Kourlaba et al. 2016	Kourlaba G, Relakis J, Mahon R et al. Cost-utility of ranibizumab versus aflibercept for treating Greek patients with visual impairment due to diabetic macular edema. Cost-utility of ranibizumab versus aflibercept for treating Greek patients with visual impairment due to diabetic macular edema. Cost Eff Resour Alloc 2016;14():7.	Greece	DME	Ranibizumab vs aflibercept	2016	Markov-model	18	Lifetime	Health care payer	0.035	NMAs, clinical trials	TTO	Dominant	Ranibizumab dominant.	No	N/A	N/A	N/A	N/A	No	N/A	N/A	No	N/A	N/A	N/A	Yes	The incidence rates of ocular adverse events, considered both clinically and economically important, were found to be low in the RESTORE trial	No discussion on ADEs.
	Kousoulakou et al. 2017	Kousoulakou H, Hatzikou M, Baroutsou V et al. Cost efectiveness of vildagliptin versus glimepiride as add-on treatment to metformin for the treatment of diabetes mellitus type 2 patients in Greece. Cost Eff Resour Alloc 2017;15():19.	Greece	T2DM	Vildagliptin vs glimepiride	2021	Simulation model	13	Lifetime	Health care payer	0.035	Clinical trial + meta-analysis	EQ-5D	Dominant	Vildagliptin as add-on treatment to metformin dominant versus glimepiride.	Partly	Only 2 ADEs included	Hypoglycemia, weight gain	Clinical trial, meta-analysis	Probabilities	Yes	N/A	National database	Yes	N/A	EQ-5D (Currie et al.)	N/A	N/A	N/A	ADE costs approx. 30 % of the total costs of both strategies and was the second most important cost component.
	Krishnamoorthy et al. 2022	Krishnamoorthy SG, Shaji JR, Premnath B et al. Cost-effectiveness analysis of Dapagliflozin versus Canagliflozin in treatment of type 2 diabetes mellitus. Journal of Applied Pharmaceutical Science 2022;12(3):171-178.	India	T2DM	Dapagliflozin vs canagliflozin	2022	Decision tree	18	Unknown	Health care payer	Unknown	Observational study	Unknown	N/A	N/A	Yes	N/A	Urinary tract infections, Genital Infections, Orthostatic Hypotension, Postural Dizziness	Observational study	Separate HS (decision nodes)	Yes	N/A	Unknown	Uncertain	N/A	N/A	N/A	N/A	N/A	No discussion on ADEs.
	Kvapil et al. 2017	Kvapil M, Prásný M, Holik P. Cost-Effectiveness of IDegLira Versus Insulin Intensification Regimens for the Treatment of Adults with Type 2 Diabetes in the Czech Republic. Diabetes Ther Dec 2017;8(6):1331-1347.	Czech Republic	T2DM	IDegLira vs insulin	2017	Simulation model	3	Lifetime	Health care payer	0.03	Clinical trial (DUAL)	Unknown	CZK 345,052 / QALY	IDegLira is cost-effective.	Partly	Only 1 ADE included	Hypoglycemia	Clinical trial	Markov submodel	Yes	N/A	Uncertain	Yes	N/A	EQ-5D (Currie et al.)	N/A	N/A	N/A	DSA: the key drivers of improved clinical outcomes were reduced rates of minor hypoglycemia and improvements in BMI. Use of alternative hypoglycemia disutilities resulted in only a small change in the quality-adjusted life expectancy benefit.
	Lalic et al. 2018	Lalic N, Russel-Szymczyk M, Culic M et al. Cost-Effectiveness of Insulin Degludec Versus Insulin Glargine U100 in Patients with Type 1 and Type 2 Diabetes Mellitus in Serbia. Diabetes Ther Jun 2018;9(3):1201-1216.	Serbia	T1DM and T2DM	Insulin degludec vs insulin glargine	2018	Markov-model	14	1 year	Health care payer	No discounting	Meta-analysis	Unknown	T1DM: 417,586 RSD /QALY, T2DM: 558,811 RSD /QALY	Degludec is a cost-effective alternative to glargine.	Partly	Only 1 ADE included	Hypoglycemia	Observational study	Probabilities	Yes	N/A	Unit costs	Yes	N/A	TTO (Evans et al.)	QALYs were calculated by subtracting a disutility per hypoglycaemic event experienced from the baseline health utility.	N/A	N/A	The result is primarily driven by e.g., QALY gains due to significantly fewer non-severe nocturnal hypoglycaemic events. Hypoglycemia rates, thus, affected results. Hypoglycemia has significant impact on QoL. Generalizability of clinical trials in discussion.
	Langer et al. 2019	Langer J, Wolden ML, Shimoda S. Short-Term Cost-Effectiveness of Switching to Insulin Degludec in Japanese Patients with Type 2 Diabetes Receiving Basal–Bolus Therapy. Diabetes Ther Aug 2019;10(4):1347-1356.	Japan	T2DM	Insulin degludec vs insulin	2019	Markov-model	14	1 year	Health care payer	No discounting	Observational study (The KIDUNA Study)	EQ-5D	JPY 268,811 /QALY	Degludec cost-effective.	Partly	Only 1 ADE included	Hypoglycemia	Observational study	Probabilities	No	N/A	N/A	Yes	N/A	TTO (Evans et al.)	No costs were associated with hypoglycemic events, as there are no Japanese-specific costs for non-severe hypoglycemic events available in the literature, and there were no severe hypoglycemic events recorded for the KIDUNA T2D cohort.	N/A	N/A	The ICER was most sensitive to exclusion of the daytime hypoglycemia benefit with degludec, indicating that this was a key driver of outcomes in the base case. There are limited data available on the long term cost effectiveness of degludec versus glargine U100. Hypoglycemia causes costs (also indirect ones) so this analysis is very conservative as no costs for hypoglycemia were accounted for. Ot…
	Landstedt-Hallin et al. 2017	Landstedt-Hallin L; Gundgaard J; Ericsson Å; Ellfors-Zetterlund S. Cost-effectiveness of switching to insulin degludec from other basal insulins: evidence from Swedish real-world data. Curr Med Res Opin Apr 2017;33(4):647-655.	Sweden	T1DM	insulin degludec (IDeg) vs insulin	2017	Simulation model	3	Lifetime	Health care payer and societal	0.03	Observational study	EQ-5D	Dominant.	Ideg is dominant.	Partly	Only 1 ADE included	Hypoglycemia	Observational study	Submodel (hypoglycemia)	Yes	N/A	Published literature	Partly	DU only for major hypo	TTO (Evans et al.)	N/A	N/A	N/A	The second and third largest individual categories of the cost difference between the two model scenarios were treating non-severe hypoglycemia and severe hypoglycemia.
	Lasalvia et al. 2017	Lasalvia P, Baquero L, Otalora-Esteban M et al. Cost Effectiveness of Dulaglutide Compared with Liraglutide and Glargine in Type 2 Diabetes Mellitus Patients in Colombia. Value Health Reg Issues Dec 2017;14():35-40.	Colombia	T2DM	Dulaglutide vs liraglutide and glargine	2017	Markov-model	18	5 years	Health care payer	0.05	Clinical trials	EQ-5D	Several ICERs	Dulaglutide dominates liraglutide. ICER compared with glargine higher than the accepted threshold.	Partly	Only 1 ADE included	Hypoglycemia	Clinical trial	Probabilities	Yes	N/A	Assumption	Yes	N/A	EQ-5D (Clarke et al.)	No statistical differences in hypoglycemia between the treatments, rates assumed equal	N/A	N/A	No discussion on ADEs.
	Lasalvia et al. 2022	Lasalvia P; Gil-Rojas Y; García Á. Cost- DPP-4 inhibitors as combination therapy with metformin in the treatment of type 2 diabetes mellitus without established cardiovascular disease in Colombia. Expert Rev Pharmacoecon Outcomes Res Sep 2022;22(6):955-964.effectiveness of dapagliflozin compared to	Colombia	T2DM	Dapagliflozin + metformin vs DPP-4-inhibitors + metformin	2022	Simulation model	2	5 years	Health care payer	0.05	Meta-analysis	EQ-5D	US$1,964.80 per QALY gained	The combination of dapagliflozin with metformin is a cost-effective option compared to DPP-4 + metformin inhibitors.	Yes	N/A	Hypoglycemia, urinary tract infection, genital infection	Previous economic evaluation	Probabilities	Yes	N/A	Published literature	Yes	N/A	EQ-5D (Currie et al.), TTO (Lane et al.). The Index of Well-Being (Barry et al.)	Discontinuation is associated with adverse events and applies only during the first cycle of treatment. No utility values were identified for genital infections, so the same decrease as that found for urinary tract infections was assumed.	N/A	N/A	No discussion on ADEs.
	Lau et al. 2019	Lau E, Salem A, Chan JCN et al. Insulin glargine compared to neutral protamine Hagedorn (NPH) insulin in patients with type-2 diabetes uncontrolled with oral anti-diabetic agents alone in Hong Kong: a cost-efectiveness analysis. Cost Eff Resour Alloc 2019;17():13.	Hong Kong	T2DM	Insulin glargine vs NPH	2019	Simulation model	3	50 years	Societal	0.03	Clinical trial (the LEAD study)	EQ-5D	HKD 98,663 / QALY	Insulin glargine U100 is cost-effective.	Partly	Only 1 ADE included	Hypoglycemia	Clinical trial	Submodel	Yes	N/A	Published literature	Yes	N/A	TTO (Evans et al.) EQ-5D (Marrett et al.)	Indirect costs included.	N/A	N/A	Results were mainly driven by the reduced rates of hypoglycaemic events experienced with glargine U100. Cost difference due to e.g., difference in rates of hypoglycemia. Limitation: it is possible that the frequency of severe hypoglycaemia in our local setting differ from that reported in the LEAD trial which could affect the outcome of the analysis
	Lee et al. 2011	Lee WC, Conner C, Hammer M. Cost-effectiveness of liraglutide versus rosiglitazone, both in combination with glimepiride in treatment of type 2 diabetes in the US. Curr Med Res Opin. 2011;27(5):897–906.	US	T2DM	Liraglutide + glimepiride vs rosiglitazone + glimepiride	2011	Simulation model	3	35 years	Health care payer	0.03	Clinical trial (the LEAD study)	EQ-5D (Palmer et al.)	$34 147 /QALY and $56 190 /QALY	Liraglutide + glimepiride is cost-effective.	Partly	Only 2 ADEs included.	Hypoglycemia, BMI gain.	Clinical trial	Submodel (hypoglycemia)	No	N/A	N/A	Yes	N/A	EQ-5D (Currie et al., Bagust & Beale et al.)	Major hypoglycemia at a very small rate of 51 per 100 patient-years.	N/A	N/A	The exclusion of BMI disutility scores from the model was quite inconsequential as it did increase the ICER for liraglutide 1.2 mg only by $970 and the ICER for liraglutide 1.8 mg by $2515. The costs of BMI increase may not have been adequately captured in the model as BMI is only a risk factor in 1 of the 17 disease modules.
	Lee et al. 2012	Lee WC, Samyshkin Y, Langer J et al. Long-term clinical and economic outcomes associated with liraglutide versus sitagliptin therapy when added to metformin in the treatment of type 2 diabetes: a CORE Diabetes Model analysis. J Med Econ 2012;15 Suppl 2():28-37.	US	T2DM	Liraglutide vs sitagliptin	2012	Simulation model	3	35 years	Health care payer	0.03	Clinical trial (1860-LIRADPP-4 trial)	EQ-5D	$37,234 /QALY	ICERs remained below a commonly accepted threshold in the US, except for the shortest time horizon of 10 years.	Partly	Only 1 ADE included	Hypoglycemia	Clinical trial	Submodel (hypoglycemia)	Unclear	N/A	N/A	Unclear	N/A	N/A	N/A	N/A	N/A	The only treatment-related adverse event captured in the simulation was hypoglycemia. Data relating to non-hypoglycemia-related adverse events were unavailable for the 5 years of liraglutide or sitagliptin therapy. The 1860-LIRA-DPP-4 52-week trial did not report any statistically significant difference in non-hypoglycemia-related adverse events between liraglutide and sitagliptin.
	Lin et al. 2018	Lin J, Chang JS, Yannuzzi NA et al. Cost Evaluation of Early Vitrectomy versus Panretinal Photocoagulation and Intravitreal Ranibizumab for Proliferative Diabetic Retinopathy. Ophthalmology Sep 2018;125(9):1393-1400	US	DME	Vitrectomy vs ranibizumab	2018	No specification	18	Lifetime	Not reported	Not reported	Clinical trial	Unknown	$338 348 / QALY	Vitrectomy is more advanteous.	Partly	Only 1 ADE included	Cataract	Clinical trial	Probabilities	Yes	N/A	National database	No	N/A	N/A	N/A	N/A	N/A	If assuming a 10% rate of cataract extraction in patients who underwent a 3% to 4% increase in cost per QALY.
	Lin et al. 2021	Lin WQ, Cai Z, Chen T et al. Cost-Effectiveness of Dipeptidylpeptidase-4 Inhibitors Added to Metformin in Patients With Type 2 Diabetes in China. Front Endocrinol (Lausanne) 2021;12():684960.	China	T2DM	Different DPP-4-inhibitors vs each other	2021	Simulation model	6	Lifetime	Health care payer	0.05	SLR + mixed treatment comparison	EQ-5D	Several ICERs	Alogliptin was a preferred treatment option compared with other DPP-4 inhibitors.	No	N/A	N/A	N/A	N/A	No	N/A	N/A	No	N/A	N/A	N/A	Yes	Because the adverse events with gliptin treatment, such as hypoglycemia, were at placebo level, the current analysis did not consider the cost and disutilities related to adverse events.	No discussion on ADEs.
	Lin et al. 2022	Lin GA, Brouwer E, Nikitin D, Moradi A, Chen Y, Herron-Smith S, Hansen RN, Pearson SD, Campbell JD. Tirzepatide for Type 2 Diabetes; Final Report. Institute for Clinical and Economic Review, February 15, 2022. https://icer.org/assessment/diabetes-type-2-2022/#timeline.	US	T2DM	Tirzepatide vs semaglutide or empagliflozin	2022	Microsimulation	4	Lifetime	Health care payer	0.03	NMA	HUI3	N/A	N/A	Partly	Only 1 ADE included	Hypoglycemia.	Clinical trial	Risk equation	Yes	N/A	Published literature.	Yes	N/A	HUI (Shao et al.), SG (Boye et al.)	Disutility related to injection included. Discontinuation due to ADEs included.	N/A	N/A	No serious treatment-related adverse events occurring in greater than 5% of the patient population were observed. Adverse events occurring under that rate generally have minimal effect on the model output and therefore were not included in the model.
	Liu et al. 2022	Liu L, Ruan Z, Ung C et al. Long-Term Cost-Effectiveness of Subcutaneous OnceWeekly Semaglutide Versus Polyethylene Glycol Loxenatide for Treatment of Type 2 Diabetes Mellitus in China. Diabetes Ther Nov 2022;():.	China	T2DM	Semaglutide vs Polyethylene Glycol Loxenatide	2022	Markov-model	5	40 years	Health care payer	0.05	NMA	EQ-5D (Pan et al.)	Dominant	Semaglutide a dominant option versus PEG-loxenatide	Partly	Only 1 ADE included	Hypoglycemia	NMA	Probabilities	Yes	N/A	Published literature (Su et al.)	Yes	N/a	Uncertain	N/A	N/A	N/A	No discussion on ADEs.
	Luo et al. 2022	Luo Q, Zhou L, Zhou N et al. Cost-effectiveness of insulin degludec/insulin aspart versus biphasic insulin aspart in Chinese population with type 2 diabetes. Front Public Health 2022;10():1016937.	China	T2DM	Insulin degludec/ insulin aspart (IDegAsp) vs biphasic insulin aspart (BIAsp 30)	2022	Simulation model	3	30 years	Health care payer	0.05	Clinical trial (Yang et al.)	Unknown	CNY 13,886 / QALY	Compared with BIAsp 30, IDegAsp was cost-effective.	Yes	N/A	Hypoglycemia, ketoacidosis, lactic acidosis	Clinical trial	Submodel	Yes	N/A	Published literature	Partly	Disutility only for one ADE	EQ-5D (Beaudet et al.)	Rare ADEs are not included	N/A	N/A	No discussion.
	Malkin et al. 2019a	Malkin SJP, Russel-Szymczyk M, Liidemann G et al. Once-Weekly Semaglutide Versus Once-Daily Liraglutide for the Treatment of Type 2 Diabetes: A Long-Term Cost-Effectiveness Analysis in Estonia. Diabetes Ther Feb 2019;10(1):159-176.	Estonia	T2DM	Semaglutide vs liraglutide	2019	Simulation model	3	Lifetime	Health care payer	0.05	NMA (Witkovski et al.)	EQ-5D	EUR 523/QALY	Semaglutide highly cost-effective vs liraglutide.	Partly	Only 1 ADE included	Hypoglycemia	NMA	Submodel	Yes	N/A	HTA assessment report	Yes	N/A	TTO (Evans et al.)	Additionally, an analysis was performed with a diminishing hypoglycemia disutility model applied	N/A	N/A	DSA: Diminishing DU / other source for DU did not affect the results. Application of alternative utilities relating to hypoglycemia and BMI resulted in only minor changes to clinical outcomes.
	Malkin et al. 2019b	Malkin SJP, Russel-Szymczyk M, Psota M et al. The Management of Type 2 Diabetes with OnceWeekly Semaglutide Versus Dulaglutide: A Long-Term Cost-Effectiveness Analysis in Slovakia. Adv Ther Aug 2019;36(8):2034-2051.	Slovakia	T2DM	Semaglutide vs dulaglutide	2019	Simulation model	3	Lifetime	Health care payer	0.05	Clinical trial (SUSTAIN-7)	EQ-5D	Dominant	Semaglutide represents cost-saving treatment.	Partly	Only 1 ADE included	Hypoglycemia	Clinical trial	Submodel	Yes	N/A	Published literature	Yes	N/A	TTO (Evans et al.)	DSA: diminishing utility approach.	N/A	N/A	DSA: Use of alternative disutilities for hypoglycemia resulted in only minor changes to clinical outcomes.
	Malkin et al. 2021	Malkin SJP, Hunt B, Huisman EL et al. The long-term cost-effectiveness of oral semaglutide in the Netherlands based on the PIONEER 2, 3 and 4 randomized controlled trials. Diabetes Res Clin Pract May 2021;175():108759.	Netherlands	T2DM	Semaglutide vs empagliflozin, sitagliptin, liraglutide	2021	Simulation model	3	Lifetime	Health care payer	1,5 % and 4%	Clinical trial (PIONEER 2,3 & 4)	Unknown	Several ICERs	Semaglutide cost-effective vs empagliflozin and sitagliptin and dominant versus liraglutide.	Partly	Only 1 ADE included	Hypoglycemia	Clinical trial	Submodel	Yes	N/A	Published literature	Yes	N/A	TTO (Evans et al.)	All numerical differences (i.e. those that were both statistically and non-statistically significant) between the treatment arms were included	N/A	N/A	DSA: Changes in hypoglycemia rates made small or no contributions to the clinical benefits seen with oral semaglutide.
	Malkin et al. 2022	Malkin SJP, Carvalho D, Costa C et al. The long-term cost-efectiveness of oral semaglutide versus empaglifozin and dulaglutide in Portugal. Diabetol Metab Syndr Feb 2022;14(1):32.	Portugal	T2DM	Semaglutide vs empagliflozin and dulaglutide	2022	Simulation model	3	Lifetime (50 years)	Health care payer	0.04	Clinical trial (PIONEER-2), NMA	EQ-5D	Empa: EUR 23,571 /QALY Dula: EUR 23,927 /QALY	Oral semaglutide 14 mg cost-efective.	Partly	Only 1 ADE included	Hypoglycemia	Clinical trial	Submodel	Yes	N/A	National tariffs	Yes	N/A	TTO (Evans et al.)	Efficacy results also from NMA that did not include any ADEs. Therefore, only clinical trial provided the rates for ADEs	N/A	N/A	DSA: Differences in hypoglycemia made negligible impact to the results. Applying different source for DUs / diminishing utility model had insignificant impact to the results.
	Martín et al. 2020	Martín V, Vidal J, Malin SJP et al. Evaluation of the Long-Term Cost-Effectiveness of Once-Weekly Semaglutide Versus Dulaglutide and Sitagliptin in the Spanish Setting. Adv Ther Oct 2020;37(10):4427-4445.	Spain	T2DM	Semaglutide vs dulaglutide and sitagliptin	2020	Simulation model	3	Lifetime	Health care payer	0.03	Clinical trial (SUSTAIN 7 and 2)	EQ-5D	Dominant	Once-weekly semaglutide 0.5 mg and 1 mg were considered dominant.	Partly	Only 1 ADE included	Hypoglycemia	Clinical trial	Submodel	Yes	N/A	Published literature	Yes	N/A	TTO (Evans et al.)	An analysis was also prepared with a diminishing non-severe hypoglycemia disutility model applied, where the impact of a non-severe event on quality of life reduces as the frequency of events increases.	N/A	N/A	DSA: Diminishing DU / other source for DU did not affect the results.
	McCrimmon et al. 2021a	McCrimmon RJ, Falla E, Sha JZ et al. Cost-Effectiveness of iGlarLixi in People with Type 2 Diabetes Mellitus Suboptimally Controlled on Basal Insulin Plus Metformin in the UK. Diabetes Ther Dec 2021;12(12):3217-3230.	UK	T2DM	iGlarLixi vs other insulins	2021	Simulation model	3	Lifetime	Health care payer	0.035	ITC (AWARD-9, LIRA ADD2 BASAL, DUAL-V	EQ-5D	Several ICERs	iGlarLixi provides very similar outcomes and substantial cost savings.	Partly	Only 1 ADE included	Hypoglycemia	ITC	Submodel	Yes	N/A	Uncertain	Yes	N/A	Unknown (Lauridsen et al., Foos et al.)	Applied diminishing disutility approach. Hypoglycemia rates were predicted with risk equations owing to inconsistent definitions used in studies.	N/A	N/A	DSA: hypoglycemia did not change conclusions
	McCrimmon et al. 2021b	McCrimmon RJ, Lamotte M, Ramos M et al. Cost-Effectiveness of iGlarLixi Versus iDegLira in Type 2 Diabetes Mellitus Inadequately Controlled by GLP-1 Receptor Agonists and Oral Antihyperglycemic Therapy. Diabetes Ther Dec 2021;12(12):3231-3241.	UK	T2DM	iGlarLixi vs iDegLira	2021	Simulation model	3	Lifetime	Health care payer	0.035	LixiLan-G study; Home et al.; GetGoal Duo-2 trial	EQ-5D	Dominant	iGlarLixi can be considered as cost-effective.	Partly	Only 1 ADE included	Hypoglycemia	Clinical trials	Submodel (CDM risk equations)	Yes	N/A	Published literature	Yes	N/A	Unknown (Lauridsen et al., Foos et al.)	Diminishing marginal disutility approach.	N/A	N/A	QALYs gained were driven by differences in non-severe hypoglycemic events.
	McCrimmon et al. 2022	McCrimmon RJ, Palmer K, Alsaleh AJO et al. Cost-Effectiveness of iGlarLixi Versus Premix BIAsp 30 in Patients with Type 2 Diabetes Suboptimally Controlled by Basal Insulin in the UK. Diabetes Ther Jun 2022;13(6):1203-1214.	UK	T2DM	iGlarLixi vs Premix BIAsp 30	2022	Simulation model	3	Lifetime	Health care payer	0.035	Clinical trial (SoliMix)	Unknown	£13,598 /QALY	iGlarLixi is a simple, cost-effective option.	Partly	Only 1 ADE included	Hypoglycemia	Clinical trial	Submodel	Yes	N/A	Published literature	Yes	N/A	Uncertain	Incidence per 1000 patient-years. Diminishing marginal disutility approach.	N/A	N/A	Reduced nocturnal hypoglycemia and consequent improvement in quality of life observed with iGlarLixi versus BIAsp 30 observed in the SoliMix trial was not adequately captured by the present analysis and therefore not reflected in the QALYs gained. Owing to more rigorous monitoring and follow-up in the context of a randomized controlled trial, the incidence of severe hypoglycemia is generally lowe…
	McEwan et al. 2020	McEwan P, Bennett H, Khunti K et al. Assessing the cost-effectiveness of sodium-glucose cotransporter-2 inhibitors in type 2 diabetes mellitus: A comprehensive economic evaluation using clinical trial and real-world evidence.Diabetes Obes Metab Dec 2020;22(12):2364-2374.	UK, US, China	T2DM	SGLT2i vs SOC	2020	Simulation model	2	Lifetime	Health care payer	Several rates	Observational study (CVD-REAL) and meta-analysis (Zelniker)	EQ-5D	N/A	N/A	Partly	Not all relevant ADEs (e.g., UTI) included	Diabetic ketoacidosis, genital infection	Meta-analyses, RCTs	Probabilities	Yes	N/A	Several published articles.	Partly	No evidence on disutility for diabetic ketoacidosis.	The Index of Well-Being (Barry et al.), TTO (Lane et al.)	Disutilities are from TTO study, otherwise utilities are based on EQ-5D	N/A	N/A	The inclusion of additional adverse events made minimal differences to cost-effectiveness across countries.
	McEwan et al. 2021	McEwan P, Morgan AR, Boyce R et al. The cost-effectiveness of dapagliflozin in treating high-risk patients with type 2 diabetes mellitus: An economic evaluation using data from the DECLARE-TIMI 58 trial. Diabetes Obes Metab Apr 2021;23(4):1020-1029.	UK	T2DM	Dapagliflozin vs SOC	2021	Simulation model	2	Lifetime	Health care payer	0.035	Clinical trial (DECLARE- TIMI 58)	EQ-5D	Dominant	Dapagliflozin compared to placebo appears to be cost-effective.	Yes	N/A	Diabetic ketoacidosis, genital infection, UTI	RCT (DECLARE-TIMI 58)	Probabilities	Yes	N/A	Unit costs (PSSRU), A national survey for cost of diabetic ketoacidosis (Dhatariya et al.)	Partly	No evidence on disutility for diabetic ketoacidosis.	The Index of Well-Being (Barry et al.)	N/A	N/A	N/A	ADEs slightly affect result, impact insignificant.
	Men et al. 2020a	Men P, Qu S, Luo W et al. Comparison of lixisenatide in combination with basal insulin vs other insulin regimens for the treatment of patients with type 2 diabetes inadequately controlled by basal insulin: Systematic review, network meta-analysis and cost-effectiveness analysis. Diabetes Obes Metab Jan 2020;22(1):107-115.	China	T2DM	Lixisenatide + insulin vs premix insulin	2020	Simulation model	3	Lifetime	Health care payer	0.03	Clinical trial (GetGoalL-C) + NMA	Unknown	Several ICERs	Lixisenatide is cost-effective.	Partly	Only 1 ADE included	Hypoglycemia	NMA	Submodel	Yes	N/A	Claims data	Yes	N/A	Uncertain	Events per 100 patient-year	N/A	N/A	Hypoglycaemia is one of the most important complications of diabetes and is acknowledged as the main limiting factor for achieving tight glycaemic control. The associations of hypoglycaemia with increased risk of complications and reduced quality of life are well established.The fear of hypoglycaemia and the lack of confidence in insulin dosage titration are reported as concerns with regard to in…
	Men et al. 2020b	Men P, Qu S, Song Z et al. Lixisenatide for Type 2 Diabetes Mellitus Patients Inadequately Controlled on Oral Antidiabetic Drugs: A Mixed-Treatment Comparison Meta-analysis and Cost–Utility Analysis. Diabetes Ther Aug 2020;11(8):1745-1755.	China	T2DM	Lixisenatide vs insulin	2020	Simulation model	3	Lifetime	Health care payer	0.03	Mixed Treatment Comparison Meta-analysis	Unknown	Several ICERs	Lixisenatide was also a cost-effective treatment.	Partly	Only 1 ADE included	Hypoglycemia	Mixed treatment comparison	Submodel	Yes	N/A	Claims data	Yes	N/A	SG (Matza et al.)	N/A	N/A	N/A	In addition to the efficacy of the medication, adverse effects commonly associated with insulin therapies, such as weight gain and hypoglycemia events, also have a significant impact on the patient’s (quality of) life and pose a substantial cost burden through increased treatment costs and reduced productivity.
	Men et al. 2020c	Men P, Liu T & Zhai S. Empagliflozin in Type 2 Diabetes Mellitus Patients with High Cardiovascular Risk: A Model-Based Cost-Utility Analysis in China. Diabetes Metab Syndr Obes 2020;13():2823-2831.	China	T2DM	Empagliflozin + SOC vs SOC	2020	Simulation model	12	Lifetime	Health care payer	0.035	Clinical trial (EMPA REG OUTCOME)	EQ-5D	¥3988 /QALY	Empagliflozin added to BASC was estimated to be a highly value-for-money.	No	N/A	N/A	N/A	N/A	No	N/A	N/A	No	N/A	N/A	N/A	Yes	Not specified.	No discussion on ADEs.
	Mezquita-Raya et al. 2013	Mezquita Raya P, Pérez A, Ramírez de Arellano A et al. Incretin therapy for type 2 diabetes in Spain: a cost-effectiveness analysis of liraglutide versus sitagliptin.Diabetes Ther Dec 2013;4(2):417-30.	Spain	T2DM	Liraglutide vs sitagliptin	2013	Simulation model	3	Lifetime	Health care payer	0.03	Clinical trial (Pratley et al.)	EQ-5D (Davies et al. CEA)	EUR 13,266 / QALY	Liraglutide is likely to be cost-effective versus sitagliptin.	Partly	Only 1 ADE included	Hypoglycemia	Clinical trial	Markov submodel	Yes	N/A	National tariffs	Uncertain	N/A	N/A	N/A	N/A	N/A	No discussion.
	Mezquita-Raya et al. 2017a	Mezquita-Raya P, Darba J, Ascanio M et al. Cost-effectiveness analysis of insulin degludec compared with insulin glargine u100 for the management of type 1 and type 2 diabetes mellitus - from the Spanish National Health System perspective. Expert Rev Pharmacoecon Outcomes Res Dec 2017;17(6):587-595.	Spain	T1DM and T2DM	Insulin degludec vs insulin glargine	2017	No specification	14	1 year	Health care payer	No discounting	6 RCTs	TTO	T1DM: €52.70 /QALY T2DM: €11 240 /QALY	Degludec is cost-effective.	Partly	Only 1 ADE included	Hypoglycemia	Observational study, meta-analysis	Probabilities	Yes	N/A	Published literature	Yes	N/A	TTO	The behaviour after a hypoglycaemic event was assumed to be similar, irrespective of therapy. Hence, the difference in treatment related costs originated only from the difference in hypoglycaemia events rate and not from the cost per event. Diminishing marginal DU.	N/A	N/A	The inclusion of reduction of absenteeism caused by hypoglycaemic events or the higher likelihood that patients adhere to the treatment are values that may increase the cost-effectiveness ratio favouring of Ideg. Our approach to investigating the true ICER of IDeg versus IGlar is quite static and do not reflect the plausible reduction of the risk of hypoglycaemia that may influence a more efficie…
	Mezquita-Raya et al. 2017b	Mezquita-Raya P, Ramírez de Arellano A, Kragh N et al. Liraglutide Versus Lixisenatide: Long-Term Cost-Effectiveness of GLP-1 Receptor Agonist Therapy for the Treatment of Type 2 Diabetes in Spain. Diabetes Ther Apr 2017;8(2):401-415.	Spain	T2DM	Liraglutide vs lixisenatide	2017	Simulation model	3	Lifetime	Health care payer	0.03	Clinical trial (LIRA-LIXI trial)	Unknown	EUR 4113 / QALY	Liraglutide 1.8 mg is likely to be cost-effective compared with lixisenatide 20 mg.	Partly	Only 1 ADE included	Hypoglycemia	Clinical trial	Markov submodel	Uncertain	N/A	N/A	Uncertain	N/A	N/A	N/A	N/A	N/A	DSA: altering hypoglycemia rates did not impact the results.
	Ming et al. 2020	Ming J, Zhang Y, Xu X et al. Cost–effectiveness analysis of intravitreal aflibercept in the treatment of diabetic macular edema in China. J Comp Eff Res Feb 2020;9(3):161-175.	China	DME	Aflibercept vs laser or ranibizumab	2020	Markov-model	18	20 years	Societal	0.05	Clinical trial (VIVID-EAST) + ITC	TTO	Laser: CNY 129,396 /QALY, Ranibizumab: CNY -12,774 /QALY	Intravitreal aflibercept cost-effective compared to laser and dominant compared to ranibizumab.	Yes	N/A	Cataract, vitreous haemorrhage, arterial thromboembolic events	Clinical trial	Probabilities	Yes	N/A	Expert opinion (China physician survey)	Yes	N/A	Uncertain	Adverse events that are transient, self-resolving or symptoms of DME were not included in the analyses. Decrements associated with each adverse event were applied to the proportion of the patients experiencing an adverse event in each cycle.	N/A	N/A	DSA: endopthalmitis affected ICER to some extent. Assumed similar safety profile between the comparators.
	Mitchell et al. 2012	Mitchell P, Annemans L, Gallagher M et al. Cost-effectiveness of ranibizumab in treatment of diabetic macular oedema (DME) causing visual impairment: evidence from the RESTORE trial. Br J Ophthalmol May 2012;96(5):688-93.	UK	DME	Ranibizumab (+laser) vs laser	2012	Markov-model	10	15 years	Health care payer	0.035	Clinical trial (RESTORE-trial)	EQ-5D	£24 028 /QALY and £36 106 /QALY	Ranibizumab monotherapy appears to be cost-effective relative to laser monotherapy. Combination is less certain.	No	N/A	N/A	N/A	N/A	No	N/A	N/A	No	N/A	N/A	N/A	Yes	Adverse events were assumed to have a negligible impact on the cost-effectiveness of ranibizumab therapy based on the established safety profile of ranibizumab in clinical trials in DME	No discussion on ADEs
	Montes Rodríguez et al. 2022	Montes Rodríguez P, Gabas JM, Floria OE et al. Cost-efectiveness of dexamethasone compared with afibercept in naïve diabetic macular edema. Cost Eff Resour Alloc Dec 2022;20(1):61.	Spain	DME	Dexamethasone vs aflibercept	2022	Markov-model	18	Lifetime	Societal	0.035	Clinical trial (Schwartz et al. trial + Vivid East study)	TTO	€ 29,00 /QALY	Dexamethasone may be cost-effective.	Yes	N/A	Endopthalmitis, lens damage, retinal detachment	Clinical trial	Probabilities	Yes	N/A	National database	No	N/A	N/A	Costs derived from adverse reactions were calculated by multiplying endophthalmitis, lens damage and retinal detachment trial rates by the cost of the diagnosis-related group in Spain.	N/A	N/A	No discussion on ADEs.
	Morales et al. 2015	Morales C, de Luis D, Ramı´rez de Arellano et al. Cost-Effectiveness Analysis of Insulin Detemir Compared to Neutral Protamine Hagedorn (NPH) in Patients with Type 1 and Type 2 Diabetes Mellitus in Spain. Diabetes Ther Dec 2015;6(4):593-610.	Spain	T1DM and T2DM	Insulin Detemir vs Neutral Protamine Hagedorn (NPH)	2015	No specification	15, 16	1 year	Health care payer	No discounting	Clinical trials and observational studies	Unknown	Several ICERs	IDet was cost-effective.	Partly	Only 2 ADEs included	Non-severe hypoglycemia + weight gain	Observational study	Probabilities	Yes	N/A	National database	Yes	N/A	EQ-5D (Lee et al.), TTO (Evans et al.)	The model was designed to only take into account statistically significant clinical benefits.	N/A	N/A	Rate of hypoglycemia is the most important parameter affecting the results. Cost of minor hypoglycemia has a minimal impact on the results, DU due to hypoglycemia and weight gain affected the results to some extent. The short term data used in the model may underestimate the rates of hypoglyemia.
	Morton et al. 2022	Morton JI, Marquina C, Shaw JE et al. Projecting the incidence and costs of major cardiovascular and kidney complications of type 2 diabetes with widespread SGLT2i and GLP-1 RA use: a cost-effectiveness analysis. Diabetologia (2023) 66:642–656.	Australia	T2DM	SGLT2i vs GLP-1	2022	Microsimulation	18	Unknown	Societal	0.05	Meta-analyses	EQ-5D	Several ICERs	Use of SGLT2is, but not GLP-1 RAs, would be cost-effective.	No	N/A	N/A	N/A	N/A	No	N/A	N/A	No	N/A	N/A	N/A	No	Not specified.	No discussion on ADEs.
	Neslusan et al. 2015	Neslusan C, Teschemaker A, Johansen P et al. Cost-Effectiveness of Canagliflozin versus Sitagliptin as Add-on to Metformin in Patients with Type 2 Diabetes Mellitus in Mexico. Value Health Reg Issues Dec 2015;8():8-19.	Mexico	T2DM	Canagliflozin vs sitagliptin	2015	Microsimulation	6	20 years	Health care payer	0.05	Clinical trial, NMA	EQ-5D (Bagust & Beale)	Several ICERs	Doses of canagliflozin are likely to be cost-effective.	Yes	N/A	Hypoglycemia, genital mycotic infection, lower and upper UTI, volume depletion, osmotic diuresis	Clinical trial, NMA	Probabilities	Yes	N/A	Published literature	Yes	N/A	TTO (Shingler et al., Evans et al.), EQ-5D (Currie et al., Coyne et al.)	N/A	N/A	N/A	Amputation risk not modelled due to the lack of comparable data of dapagliflozin. Emerging data needed to confirm whether class effect explains amputation --> whether needed to incorporate in future modeling exercises.
	Neslusan et al. 2018	Neslusan C, Teschemaker A, Willis M et al. Cost-Effectiveness Analysis of Canagliflozin 300mg Versus Dapagliflozin 10mg Added to Metformin in Patients with Type 2 Diabetes in the United States. Diabetes Ther Apr 2018;9(2):565-581.	US	T2DM	Canagliflozin vs dapagliflozin	2018	Microsimulation	6	30 years	Health care payer	0.03	NMA	EQ-5D	Dominant	Canagliflozin is dominant.	Yes	N/A	Genital mycotic infections, UTI, hypoglycemia, volume depletion-related ADEs, osmotic diuresis-related ADEs.	Pooled H2H data	Risk equation	Yes	N/A	Published literature	Yes	N/A	EQ-5D (Currie et al., Coyne et al.), TTO (Shingler et al., Evans et al.)	Discontinuation due to ADEs included.	N/A	N/A	Decreased incidence of hypoglycemia episodes with the use of canagliflozin 300 mg versus dapagliflozin 10 mg was a key driver of the QALY gain. Limitation: the comparative risk associated with canagliflozin and dapagliflozin treatment on amputation was not modelled.
	Nguyen et al. 2018	Nguyen E, Coleman CI, Nair S et al. Cost-utility of empagliflozin in patients with type 2 diabetes at high cardiovascular risk.J Diabetes Complications Feb 2018;32(2):210-215	US	T2DM	Empagliflozin + SOC vs SOC	2018	Markov-model	18	Lifetime	Health care payer	0.03	Clinical trial (EMPA REG OUTCOME)	Unknown	$76,167 /QALY	Empagliflozin may be cost-effective compared to standard treatment.	Partly	Only 1 ADE included	Hypoglycemia	Clinical trial	A separate health state	Yes	N/A	Published literature, national database	Yes	N/A	TTO (Evans et al.)	N/A	No	N/A	No discussion on ADEs.
	Nguyen-Thi et al. 2020	Nguyen-Thi HY, Nguyen NTQ, Dang Tu Le N et al. Cost-Effectiveness of Gliclazide-Based Intensive Glucose Control vs. Standard Glucose Control in Type 2 Diabetes Mellitus. An Economic Analysis of the ADVANCE Trial in Vietnam.Front Public Health 2020;8():562023	Vietnam	T1DM	Gliclazide vs SOC	2022	Partitioned-Survival model	18	5 years	Health care payer	0.03	Clinical trial (ADVANCE-study)	EQ-5D	$1,878 /QALY	Gliclazide-based IGC cost-effective.	Partly	Only 1 ADE included	Hypoglycemia	Clinical trial	Probabilities	Yes	N/A	Published literature	Yes	N/A	Uncertain	N/A	N/A	N/A	No discussion on ADEs.
	Nian et al. 2020	Nian H, Wan X, Ma J et al. Economic evaluation of dapaglifozin versus metformin in Chinese patients whose diabetes is inadequately controlled with diet and exercise. Cost Eff Resour Alloc 2020;18():12.	China	T2DM	Dapagliflozin vs metformin	2020	Simulation model	6	Lifetime	Health care payer	0.05	NMA	EQ-5D	Dominated	Dapaglifozin is not likely to be cost-effective compared with metformin.	Partly	Only 1 ADE included	Hypoglycemia	NMA	Probabilities	Yes	N/A	Local database	No	N/A	N/A	N/A	N/A	N/A	No discussion on ADEs.
	NICE 2013a	National Institute for Health and Care Excellence. Final appraisal determination. Fluocinolone acetonide intravitreal implant for treating chronic diabetic macular oedema after an inadequate response to prior therapy (rapid review of technology appraisal guidance 271). September 2013.	UK	DME	Fluocinolone vs BAC / laser	2013	Markov-model	19	15 years	Health care payer	0.035	Clinical trial	TTO	Several ICERs	Fluocinolone acetonide intravitreal implant was not recommended for treating chronic diabetic macular oedema --> a patient access scheme needed.	Yes	N/A	Cataract, IOP rise, glaucoma, endopthalmitis, vitrectomy, retinal detachment	Clinical trials	Probabilities	Yes	N/A	Uncertain	No	N/A	N/A	Because the utility was calculated for BCVA values, and the BCVA values were based on the trial data, the impact on patient vision of adverse events such as cataract formation was reflected in the BCVA of the treated eye	N/A	N/A	The impact of adverse events such as cataract formation on visual acuity was incorporated in the overall utility measures, that the application of these decrements would be short in duration and therefore have a minimal impact on the ICERs, and that the decrements associated with surgery would depend on when a patient chose to have surgery. Nevertheless, the Committee concluded that if disutiliti…
	NICE 2013b	National Institute for Health and Care Excellence. Ranibizumab for treating diabetic macular oedema. Technology appraisal guidance. Published: 27 February 2013.	UK	DME	Ranibizumab vs laser	2013	Markov-model	19	15 years	Health care payer	Unknown	Clinical trial	EQ-5D	N/A	Ranibizumab and laser photocoagulation as part of a simultaneous treatment strategy could not be recommended.	Yes	N/A	Cataract, endophthalmitis, retinal detachment and vitreous haemorrhage	Pooled clinical trials	Probabilities	Yes	N/A	Uncertain	No	N/A	N/A	N/A	N/A	N/A	No discussion on ADEs.
	NICE 2013c	National Institute for Health and Care Excellence.Dapagliflozin in combination therapy for treating type 2 diabetes.Technology appraisal guidance. Published: 26 June 2013	UK	T2DM	Dapagliflozin + insulin vs insulin AND dapagliflozin +metformin vs metformin	2013	Simulation model	19	40 years	Health care payer	0.035	NMA	EQ-5D	Several ICERs	Dapagliflozin in combination with insulin with or without other antidiabetic drugs is recommended.	Yes	N/A	Hypoglycaemic events (non-severe and severe), urinary tract infections and genital infections	NMA	Probabilities	Yes	N/A	Published literature, unit costs	Yes	N/A	EQ-5D (Currie et al.)	Discontinuation due to ADEs included.	N/A	N/A	The loss in utility associated with hypoglycaemic events, taken from Currie et al. (2006), may have been too large when applied within the model. The utility values applied to urinary tract and genital infections in the model, noting that the loss in utility associated with these events was much smaller than the loss in utility associated with other adverse events. Although the loss in utility as…
	NICE 2014	National Institute for Health and Care Excellence. Canagliflozin in combination therapy for treating type 2 diabetes. Technology appraisal guidance. Published: 25 June 2014.	UK	T2DM	Canagliflozin vs sulfonylureas, thiazolidinediones, DPP-4 inhibitors, GLP-1 analogues, dapagliflozin and insulin.	2014	Microsimulation	19	40 years	Health care payer	0.035	NMA	EQ-5D	Several ICERs	Canagliflozin cost-effective combined with metformin, triple therapy in combination with metformin and either a sulfonylurea or a thiazolidinedione, and as an add-on treatment to insulin.	Yes	N/A	Hypoglycemia, UTI, genital tract infections, weight gain	NMA	Probabilities	Yes	N/A	Uncertain	Yes	N/A	Uncertain	Discontinuation due to ADEs included.	N/A	N/A	Hypoglycaemia was not a key driver of the cost-effectiveness estimates when comparing canagliflozin with the other treatments.
	NICE 2015a	National Institute for Health and Care Excellence. Aflibercept for treating diabetic macular oedema. Technology appraisal guidance. Published: 22 July 2015.	UK	DME	Aflibercept vs ranibizumab /dexamethasone / fluocinolone / laser	2015	Markov-model	19	Unknown	Health care payer	Unknown	NMA, ITC, clinical trial	EQ-5D and TTO	Several ICERs	Aflibercept is recommended for treating visual impairment only if the eye has a central retinal thickness (CRT) of 400 micrometres or more at the start of treatment and the company provides aflibercept with the discount agreed in the patient access scheme.	Yes	N/A	Cataract, glaucoma, endophtalmitis, vitreous haemmorrhage, raised IOP	NMA, ITC, clinical trial	Probabilities	Yes	N/A	NHS reference costs	Yes	N/A	Unknown	N/A	N/A	N/A	No discussion on ADEs.
	NICE 2015b	National Institute for Health and Care Excellence. Final appraisal determination Empagliflozin in combination therapy for treating type 2 diabetes. January 2015.	UK	T2DM	Empagliflozin vs dapagliflozin /canagliflozin / sitagliptin	2015	Simulation model	19	Lifetime	Health care payer	0.035	NMA	EQ-5D	Several ICERs	Empagliflozin in combination with metformin is recommended.	Yes	N/A	Hypoglycemia, UTI, genital tract infections, weight gain	NMA	Probabilities	Uncertain	N/A	N/A	Yes	N/A	UKPDS 62 and Sullivan et al. (2011)	N/A	N/A	N/A	The ERG stated that it was not clear how the rates of non-severe hypoglycaemia used in the model were calculated. The source of the data for rates of genital tract infections, were not clear. Long term adverse reactions uncertain due to lack of data.
	NICE 2016	National Institute for Health and Care Excellence. Dapagliflozin in combination therapy for treating type 2 diabetes. Technology appraisal guidance. Published: 26 June 2013. Updated 23 November 2016.	UK	T2DM	Dapagliflozin vs SOC	2016	Simulation model	19	40 years	Health care payer	0.035	Clinical trial, NMA	EQ-5D	Several ICERs	Dapagliflozin in combination with insulin with or without other antidiabetic drugs is recommended.	Yes	N/A	Hypoglycemia, UTI, genital infections	Clinical trial, NMA	Probabilities	Yes	N/A	Unit costs, published literature	Yes	N/A	EQ-5D (Currie et al.)	Discontinuation due to ADEs noted.	N/A	N/A	Adverse events were a concern for patients with type 2 diabetes if they result in the need for additional drug therapies. Adverse-events profile of dapagliflozin was different from those of other antidiabetic therapies and that it was important to examine these adverse events when considering the manufacturers' economic model. The utility values applied to urinary tract and genital infections in …
	NICE 2020	National Institute for Health and Care Excellence. Single Technology Appraisal Sotagliflozin with insulin for treating type 1 diabetes [ID1376]. Committee Papers. NICE 2020.	UK	T1DM	Sotagliflozin + SOC vs SOC	2020	Simulation model	19	60 years	Health care payer	0.035	Pooled clinical trials	EQ-5D	£1,934 per QALY	Recommendation to consider the use of sotagliflozin in overweight or obese T1D patients.	Partly	Only 2 ADEs included.	Hypoglycemia, DKA	Pooled analysis (clinical trial)	Submodel (hypoglycemia)	Yes	N/A	NHS reference costs	Yes	N/A	Peasgood et al. (EQ-5D)	For the inclusion of relevant AE in the economic analysis, the AE grading scale as reported by the Common Terminology Criteria for Adverse Events (CTCAE) was considered. Mild / asymptomatic / moderate ADEs without invasive treatment excluded. Severe and life threatening included with focus of statistically significant ones. Low incidence ADEs excluded. Event per 100 patient years	N/A	N/A	Disutility due to fear of hypoglycaemia was not explicitly included in the model. However, consistent with previous economic modelling in T1D (Appendix N of NG17(18)), a linear disutility of non-SH was utilised. Additionally, it is believed that the utility value associated with suffering a severe hypoglycaemic event already incorporates this disutility.
	NICE 2022a	National Institute for Health and Care Excellence. TA349 Dexamethasone intravitreal implant for treating diabetic macular oedema: evidence review. NICE 2022.	UK	DME	Dexamethasone vs sham/ranibizumab / laser / fluocinolone	2022	Markov-model	19	15 years	Health care payer	0.035	NMA	Visual Function Questionnaire Utility Index (VFQ-UI), (NEIVFQ-25) AND TTO	Several ICERs	Dexamethasone intravitreal implant is recommended for treating visual impairment only if their condition has not responded well enough to, or if they cannot have non-corticosteroid therapy.	Yes	N/A	Cataract, raised IOP, retinal detachment, endopthalmitis, and vitreous haemorrhage	NMA	Probabilities	Yes	N/A	NHS reference costs	No	N/A	N/A	The risk of ADEs was assumed to be equal for the general DMO population and the population with a pseudophakic lens, except that there was no risk of cataract in the population with a pseudophakic lens. Adverse effects did not have any effect on health-related quality of life in the model. Costs associated with IOP checks were removed from the analysis, because IOP checks are performed within mon…	N/A	N/A	There were fewer ocular adverse events in people with a pseudophakic lens compared with the general DMO population. It acknowledged that this was likely to be because cataracts were included as ocular adverse events, and people who have had their lens replaced with a pseudophakic lens cannot develop cataracts.
	NICE 2022b	National Institute for Health and Care Excellence. Fast tract Appraisal Brolucizumab for treating diabetic macular oedema [ID3902]. Committee Papers. NICE 2022.	UK	DME	Brolucizumab vs aflibercept or ranibizumab	2022	Markov-model	19	Lifetime	Health care payer	0.035	NMA	VFQ-25	N/A	Brolucizumab is recommended for treating visual impairment, only if: the eye has a central retinal thickness of 400 micrometres or more at the start of treatment AND the company provides brolucizumab according to the commercial arrangement.	Partly	Adverse event were not included in the base-case analysis; however a scenario is presented in which these costs are included.	Cataract, glaucoma, ocular hypertension, endophtalmitis, retinal detachment, vitreous haemmorrhage	Pooled analysis (clinical trial)	Probabilities	Yes	N/A	NHS reference costs	No	N/A	N/A	Model considers equal safety outcomes for all comparators therefore, the base case analysis does not consider AEs. Study discontinuation due to adverse events included.	N/A	N/A	No ADEs included in the base case due to equal safety. Three clinicians said that there would be no difference in either the quality or quantity of monitoring assessments compared with aflibercept and ranibizumab. DSA regarding ADEs not available.
	Nilsson et al. 2022	Nilsson K, Andersson E, Persson S et al. Model-based predictions on health benefits and budget impact of implementing empagliflozin in people with type 2 diabetes and established cardiovascular disease. Diabetes Obes Metab Nov 2022;():	Sweden	T2DM	Empagliflozin vs SOC	2022	Markov-model	5	40 years	Health care payer and societal	0.03	Clinical trial (EMPA REG OUTCOME)	EQ-5D (Beaudet et al.)	16 000 EUR /QALY	A broader implementation of empagliflozin would lead to further benefits even from a short-term perspective.	Partly	Only 1 ADE included	Hypoglycemia	Clinical trial	Probabilities	Yes	N/A	Assumption, national database	Yes	N/A	EQ-5D (Beaudet et al.)	Costs of lost production included for hypoglycemia. For AEs, QALY-losses are applied for each type of AE and multiplied by the number of events.	N/A	N/A	No discussion on ADEs.
	Nita et al. 2012	Nita ME, Eliaschewitz FG, Ribeiro E et al. Cost-effectiveness and budget impact of saxagliptine as additional therapy to metformin for the treatment of diabetes mellitus type 2 in the Brazilian private health system. Rev Assoc Med Bras (1992) May-Jun 2012;58(3):294-301.	Brazil	T2DM	Saxagliptine + metformin vs rosiglitazone or pioglitazone	2012	Discrete Event Simulation model	4	3 years	Private health care payer	0.05	SLR	EQ-5D	Dominant	Adding saxagliptine to metformin is cost saving.	Partly	Only 1 ADE included.	Hypoglycemia.	Unknown	Probabilities	No	N/A	N/A	No	N/A	N/A	No consideration of costs occurring from AEs to ensure a conservative approach, since the DPP-4 class has the most favorable safety profile among all oral hypoglycemic medications, thus higher savings could be obtained as a result of lower costs related to AEs.	N/A	N/A	Hospitalization and treatment of adverse events were the main components of the cost.
	Pakdaman et al. 2020	Pakdaman M, Akbari R, Dehghan HR et al. The cost-effectiveness of insulin analogs and regular insulin for diabetes control: a case study in Iran. The cost-effectiveness of insulin analogs and regular insulin for diabetes control: a case study in Iran. Int J Health Care Qual Assur Jul 2020;ahead-of-print(ahead-of-print):	Iran	T1DM and T2DM	Insulin analogs vs regular insulin	2020	Decision tree	18	Unknown	Provider	Unknown	Patient records	EQ-5D	$0.093506 /QALY	Insulin analogs are more cost-effective than regular insulin.	No	N/A	N/A	N/A	N/A	No	N/A	N/A	No	N/A	N/A	N/A	Unclear	N/A	No discussion on ADEs.
	Pawaskar et al. 2019a	Pawaskar M, Bilir PS, Kowal S et al. Cost-Effectiveness of DPP-4 Inhibitor and SGLT2 Inhibitor Combination Therapy for Type 2 Diabetes. Am J Manag Care.2019;25(5):231-238.	US	T2DM	SGLT2i + DPP-4i vs GLP-1	2019	Simulation model	3	Lifetime	Health care payer	0.03	RCT + meta-analysis	EQ-5D (Beaudet)	$64,784 / QALY	SGLT2i may be cost-effective.	Partly	Only 1 ADE included	Hypoglycemia	Meta-analysis + RCT	Submodel	Yes	N/A	Unit costs	Yes	N/A	TTO (Evans et al.), Worry subscale of the Hypoglycemia Fear Survey, EQ-5D (Marrett et al.)	Event per 100 patient years. A diminishing disutility approach.	N/A	N/A	Another point of consideration is that this analysis did not incorporate certain potential adverse event differences. For instance, this analysis did not include costs related to infrequent adverse events that may be associated with some of the drugs in the SGLT2 inhibitor class, such as diabetic ketoacidosis or amputations, as these would have limited impact on analytic results. DSA: exploration…
	Pawaskar et al. 2019b	Pawaskar M, Bilir PS, Kowal S et al. Cost-effectiveness of intensification with sodium-glucose co-transporter-2 inhibitors in patients with type 2 diabetes on metformin and sitagliptin vs direct intensification with insulin in the United Kingdom. Diabetes Obes Metab. 2019;21:1010–1017.	UK	T2DM	SGLT2i vs NPH insulin	2019	Simulation model	3	Lifetime	Health care payer	0.035	RCT	EQ-5D (Beaudet)	Dominant	SGLT2i is cost-neutral or cost-effective.	Partly	Only 1 ADE included	Hypoglycemia	RCT + meta-analysis	Submodel	Yes	N/A	Published literature, HTA evaluation	Yes	N/A	TTO (Evans et al.), Worry subscale of the Hypoglycemia Fear Survey, EQ-5D (Marrett et al.)	Event per 100 patient years. A diminishing disutility approach.	N/A	N/A	Because of the model's structure and pre-existing links between different event types, this analysis did not incorporate certain potential adverse event differences. For instance, this analysis did not include costs related to infrequent adverse events that may be associated with some of the drugs in the SGLT2 inhibitor class, such as diabetic ketoacidosis or amputations, as these would have limi…
	Pawaskar et al. 2021	Pawaskar M, Bilir PS, Kowal S et al. Cost-effectiveness of intensification with SGLT2 inhibitors for type 2 diabetes.Am J Manag Care. 2021;27(8):e269-e277.	US	T2DM	SGLT2i vs GLP-1	2021	Simulation model	3	Lifetime	Health care payer	0.03	RCT	EQ-5D (Beaudet)	Dominant	SGLT2 inhibitor on top of a DPP-4 inhibitor demonstrated slightly better efficacy and cost savings compared with switching to a GLP-1 RA.	Partly	Only 1 ADE included	Hypoglycemia	RCT + meta-analysis	Submodel	Yes	N/A	Published literature, unit costs	Yes	N/A	TTO (Evans et al.), Worry subscale of the Hypoglycemia Fear Survey, EQ-5D (Marrett et al.)	Event per 100 patient years. A diminishing disutility approach.	N/A	N/A	Some assumptions were made regarding equivalent incidence rates of hypoglycemia which is a limitation of the study.
	Peng et al. 2022	Peng ZY, Yang CT, Ou HT et al. Cost-effectiveness of sodium-glucose cotransporter-2 inhibitors versus dipeptidyl peptidase-4 inhibitors among patients with type 2 diabetes with and without established cardiovascular diseases: A model-based simulation analysis using 10-year real-world data and targeted literature review. Diabetes Obes Metab Jul 2022;24(7):1328-1337.	Taiwan	T2DM	SGLT2i vs DPP-4i	2022	Markov-model	18	10 years	Health care payer	0.03	A retrospective cohort study (Yang et al.)	EQ-5D (Kuo et al)	$3244	SGLT2is versus DPP4is was highly cost-effective.	No	N/A	N/A	N/A	N/A	No	N/A	N/A	No	N/A	N/A	N/A	Unclear	N/A	Limitation: No ADEs included. The impact of adverse drug effects on the CEA results might be negligible given the low incidence of adverse effects (e.g. severe hypoglycaemia, diabetic ketoacidosis).
	Pérez et al. 2015	Pérez A, Mezquita Raya P, Ramírez de Arellano A et al. Cost-Effectiveness Analysis of Incretin Therapy for Type 2 Diabetes in Spain: 1.8 mg Liraglutide Versus Sitagliptin.Diabetes Ther Mar 2015;6(1):61-74.	Spain	T2DM	Liraglutide vs sitagliptin	2015	Simulation model	3	Lifetime	Health care payer	0.03	Clinical trial (The 1860-LIRA-DPP-4 trial)	Unknown	EUR 10,436 / QALY	Liraglutide is cost-effective.	Partly	Only 1 ADE included	Hypoglycemia	Clinical trial	Submodel (hypoglycemia)	Partly	Only major hypoglycemic events induce costs	Published literature (Hammer M, Lammert M, Mejías SM, Kern W, Frier BM. Costs of severe hypoglycaemia in three European countries. J Med Econ. 2009; 12: 281-90.)	No	N/A	N/A	N/A	N/A	N/A	DSA: incidence of hypoglycemia does not impact ICER significantly.
	Permsuwan et al. 2016a	Permsuwan U, Chaiyakunapruk N Dilokthornsakul P et al. Long-Term Cost-Effectiveness of Insulin Glargine Versus Neutral Protamine Hagedorn Insulin for Type 2 Diabetes in Thailand. Appl Health Econ Health Policy Jun 2016;14(3):281-92.	Thailand	T2DM	Insulin Glargine vs Neutral Protamine Hagedorn Insulin	2016	Simulation model	3	Lifetime	Health care payer	0.03	Meta-analysis + TITAN Program	Unknown	THB244,915 /QALY	IGlar not cost-effective.	Partly	Only 1 ADE included	Hypoglycemia	Observational study	Submodel (hypoglycemia)	Yes	N/A	Hospital databases, published literature	Yes	N/A	Uncertain (Tengs et al.)	N/A	N/A	N/A	No discussion.
	Permsuwan et al. 2016b	Permsuwan U, Dilokthornsakul P, Saokaew S et al.Cost-effectiveness of dipeptidyl peptidase-4 inhibitor monotherapy in elderly type 2 diabetes patients in Thailand.Clinicoecon Outcomes Res 2016;8():521-529.	Thailand	T2DM	DPP-4-inhibitors vs metformin and sulfonylurea	2016	Simulation model	3	Lifetime	Health care payer	0.03	Meta-analysis (Wu et al.)	Unknown	US$ 110,133.50 /QALY	DPP-4 inhibitors were not cost-effective.	Partly	Only 1 ADE included	Hypoglycemia	Meta-analysis	Submodel (hypoglycemia)	Yes	N/A	Hospital database	No	N/A	N/A	N/A	N/A	N/A	Analysis was sensitive to risk of hypoglycemia.
	Permsuwan et al. 2017	Permsuwan U, Thavorn K, Dilokthornsakul P et al. Cost-effectiveness of insulin detemir versus insulin glargine for Thai type 2 diabetes from a payer's perspective.J Med Econ Sep 2017;20(9):991-999.	Thailand	T2DM	Insulin detemir vs insulin glargine	2017	Simulation model	3	50 years	Health care payer	0.03	Observational study (TITAN Program) + Meta-analysis (Swinnen et al) + CADTH assessment	Unknown	1.7 million USD /QALY	Idet not cost-effective.	Partly	Only 1 ADE included	Hypoglycemia	Meta-analysis, observational study, the Canadian Agency for Drugs and Technologies in Health (CADTH)	Submodel (hypoglycemia)	Partly	Only major hypoglycemic events induced	Hospital database	Yes	N/A	N/A	N/A	N/A	N/A	Rate of hypoglycemia and utility related to hypoglycemia affected the results.
	Pershing et al. 2014	Pershing S, Enns EA, Matesic B et al. Cost-effectiveness of treatment of diabetic macular edema. Ann Intern Med Jan 2014;160(1):18-29.	US	DME	Laser treatment, triamcinolone or a vascular endothelial growth factor (VEGF) inhibitor	2014	Markov-model	18	Lifetime	Societal	0.03	Clinical trials (RESTORE, RISE, RIDE, READ-2, RESOLVE, ETDRS)	TTO	Several ICERs	The most effective treatment is VEGF inhibitor injections with or without laser treatment.	Yes	N/A	Cataract, glaucoma, arterial thromboembolic event, endopthalmitis	Clinical trials	Probabilities	Yes	N/A	National database	Yes	N/A	TTO, EQ-5D, VFQ-25	N/A	N/A	N/A	The benefits of combination therapy may vary among patients, according to their relative disutility from visual decline versus risks for adverse effects.
	Pesonen et al. 2021	Pesonen M, Kankaanpaa E & Vottonen P. Cost-effectiveness of dexamethasone and triamcinolone for the treatment of diabetic macular oedema in Finland: A Markov-model. Acta Ophthalmol. 2021: 99: e1146–e1153.	Finland	DME	Dexamethasone vs triamcinolone	2021	Markov-model	18	2 year and 5 year	Health care payer	0.03	Clinical & observational studies	TTO	2-year: 56.243 EUR /QALY; 5-year: dominated	Dexamethasone cost-effective during the first two years with WTP threshold around €55 000/QALY, and triamcinolone would be a convenient treatment after that.	Yes	N/A	IOP rise, glaucoma, cataract, endophtalmitis, retinal detachment	Clinical trial and observational studies	Probabilities	Yes	N/A	Unit costs	No	N/A	N/A	N/A	N/A	N/A	DSA: The cost of the treatment of adverse events did not affect the results significantly. As triamcinolone causes more adverse events than dexamethasone, but their degenerative impact on quality of life is not considered in the model, triamcinolone seems to be more effective than dexamethasone. It is worth considering whether a degenerative impact on quality of life as a consequence of adverse e…
	Pfohl et al. 2012	Pfohl M, Schädlich PK, Dippel FW et al. Health economic evaluation of insulin glargine vs NPH insulin in intensified conventional therapy for type 1 diabetes in Germany.Journal of Medical Economics Vol. 15, Supplement 2, 2012, 14–27.	Germany	T1DM	Insulin glargine vs NPH insulin	2012	Discrete Event Simulation model	9	40 years	Health care payer	0.03	Clinical and observational studies	EQ-5D	Dominant	Insulin glargine cost- effective or even cost saving.	Partly	Only 2 ADEs included.	Hypoglycemia, ketoacidosis	Meta-analysis	Probabilities	Yes	N/A	Published literature, national database	Yes	N/A	EQ-5D (Currie et al, McEwan et al.)	In cases of hypoglycemias, disutilities are mainly caused by the fear of recurrent hypoglycemia in patients with diabetes and thus are only applied in the first year after a hypoglycemic event.	N/A	N/A	DSA: Hypoglycemic events had a comparably moderate impact on results.
	Pochopien et al. 2019	Pochopien M, Beiderbeck A, McEwan P et al. Cost-effectiveness of fluocinolone acetonide implant (ILUVIEN (R)) in UK patients with chronic diabetic macular oedema considered insufficiently responsive to available therapies. BMC Health Services Research (2019) 19:22.	UK	DME	Fluocinolone acetonide vs dexamethasone or SOC	2019	Markov-model	18	15 years	Health care payer	0.035	Clinical trial (FAME) + NMA	EQ-5D	SOC: £16,609 /QALY, DEX: £14,070 /QALY	The FAc 0.2 μg/day implant provided good value for money.	Yes	N/A	Retinal detachment, vitreous haemorrhage, cataract, glaucoma	Clinical trial	Probabilities	Yes	N/A	NHS Reference Costs	Yes	N/A	Unknown (NICE appaisal)	The impact of long-term adverse effects of treatment that affects BCVA (e.g. cataract, glaucoma) was assumed to be captured in BCVA levels modelled based on clinical trial data. Disutility due to anxiety also included.	N/A	N/A	DSA showed that the main incremental cost-effective_x0002_ness ratio (ICER) drivers included utility decrements (from ADEs and anxiety related to injections) per health state.
	Pöhlmann et al. 2019a	Pöhlmann J, Montagnoli R, Lastoria G et al. Value For Money In The Treatment Of Patients With Type 2 Diabetes Mellitus: Assessing The Long-Term Cost-Effectiveness Of IDegLira Versus iGlarLixi In Italy. Clinicoecon Outcomes Res 2019;11():605-614.	Italy	T2DM	IDegLira vs IGlarLixi	2019	Simulation model	3	Lifetime	Health care payer	0.03	ITC (Evans et al.)	EQ-5D	EUR 7,386 /QALY	IDegLira cost-effective versus iGlarLixi.	Partly	Only 1 ADE included	Hypoglycemia	ITC	Submodel	Yes	N/A	Published literature	Yes	N/A	TTO (Evans e t al.)	DSA: diminishing utility approach.	N/A	N/A	Abolishing differences in hypoglycemia increased ICERs relative to the base case as the benefits associated with IDegLira were reduced. Results were driven e.g. due to hypoglycemia rates. Disutility source / diminishing utility approach did not affect results.
	Pöhlmann et al. 2019b	Pöhlmann J, Russel-Szymczyk M, Holík P et al. Treating Patients with Type 2 Diabetes Mellitus Uncontrolled on Basal Insulin in the Czech Republic: Cost-Effectiveness of IDegLira Versus iGlarLixi. Diabetes Ther Apr 2019;10(2):493-508.	Czech Republic	T2DM	IDegLira vs IGlarLixi	2019	Simulation model	3	Lifetime	Health care payer	0.03	ITC (Buse et al.)	EQ-5D	(CZK) 695,998 /QALY	IDegLira was likely to be cost-effective.	Partly	Only 1 ADE included	Hypoglycemia	ITC	Submodel	Yes	N/A	Published literature + unit costs	Yes	N/A	TTO (Evans e t al.)	Rates per 100 patiet years	N/A	N/A	DSA: when the difference in hypo_x0002_glycemic event rates was abolished, the ICER increased relative to the base case due to the reduced incremental clinical benefit of IDegLira and slight increase in incremental costs. Hypoglycemia rates were one of the key drivers for the results. The use of an alternative disutility associated with hypoglycemia, as well as assuming a diminishing disutilities…
	Pollock et al. 2011	Pollock RF, Valentine WJ, Pilgaard T et al. The cost effectiveness of rapid-acting insulin aspart compared with human insulin in type 2 diabetes patients: an analysis from the Japanese third-party payer perspective. J Med Econ 2011;14(1):36-46.	Japan	T2DM	Insulin aspart vs human insulin	2011	Discrete Event Simulation model	18	5 and 10 years	Health care payer	0.03	Clinical trial (The Nippon Ultra-Rapid Insulin and Diabetic Complication Evaluation-Study)	EQ-5D	Dominant	Insulin aspart resulted in increased quality of life and decreased costs when compared with human insulin.	Partly	Only 1 ADE included	Severe hypoglycemia	Clinical trial	Probabilities	Yes	N/A	National database	Yes	N/A	EQ-5D (Davis et al.	Rates of severe hypoglycaemia were assumed to remain constant (at the end-of study rate) for the duration of the extrapolation period. Severe hypoglycaemia was associated with a disutility of -0.0118 in the year of the event. No subsequent state disutility was applied.	N/A	N/A	No discussion on ADEs.
	Pollock et al. 2012a	Pollock RF, Curtis BH, Smith-Palmer J et al. A UK analysis of the cost-effectiveness of Humalog Mix75/25 and Mix50/50 versus long-acting basal insulin. Adv Ther Dec 2012;29(12):1051-66.	UK	T2DM	75/25 biphasic insulin lispro and 50/50 biphasic insulin lispro vs long-acting insulin	2012	Simulation model	3	35 years	Health care payer	0.035	Meta-analysis (Qayyum et al)	Unknown	75/25: GBP 1,217 /QALY, 50/50: GBP 430 /QALY	Biphasic analog insulins are likely to improve clinical outcomes and reduce costs.	No	Not in the base case. Sensitivity analysis includes hypoglycemia.	Hypoglycemia	Meta-analysis	Submodel (hypoglycemia)	Partly	Minor hypoglycemic events did not incur costs	Published literature	Yes	N/A	TTO (Levy et al.)	Hypoglycemia reporting in studies differ, therefore the base case does not include ADEs but sensitivity analyses were performed to establish the impact of minor/mild hypoglycemia	Unclear	N/A	The only scenario in which biphasic insulin lispro was not dominant was a scenario in which the incidence of mild hypoglycemia was altered. Changes in assumptions regarding the incidence of minor hypoglycemic events had a considerable impact on patients’ quality of life (QOL) (and consequently QALE) in the analysis. Regarding meta-analysis, a number of the studies were not statistically powered t…
	Pollock et al. 2012b	Pollock RF, Curtis BH & Valentine WJ. A long-term analysis evaluating the cost-effectiveness of biphasic insulin lispro mix 75/25 and mix 50/50 versus long-acting basal insulin analogs in the United States. J Med Econ 2012;15(4):766-75.	US	T2DM	75/25 biphasic insulin lispro and 50/50 biphasic insulin lispro vs long-acting insulin	2012	Simulation model	3	35 years	Health care payer	0.03	Meta-analysis (Qayyum et al)	Unknown	75/25: US$ 1724 /QALY, 50/50: US$ 1720/QALY	Biphasic analog insulins are likely to improve clinical outcomes and reduce costs.	No	Not in the base case. Sensitivity analysis includes hypoglycemia.	Hypoglycemia	Meta-analysis	Submodel (hypoglycemia)	Partly	Minor hypoglycemic events did not incur costs	Published literature	Yes	N/A	TTO (Levy et al.)	Base case did not include ADEs, sensitivity analysis includes them	Unclear	N/A	Mild hypoglycemia rates had some impact to the results. Changes in assumptions regarding the incidence of minor hypoglycemic events had a considerable impact on patients’ quality-of-life. ADEs were excluded from the base case because no statistical significance in meta-analysis. Regarding meta-analysis, a number of the studies were not statistically powered to detect differences in hypoglycemic e…
	Pollock et al. 2018a	Pollock RF, Chubb B, Valentine WJ et al. Evaluating the cost-effectiveness of insulin detemir versus neutral protamine Hagedorn insulin in patients with type 1 or type 2 diabetes in the UK using a short-term modeling approach. Diabetes Metab Syndr Obes 2018;11():217-226.	UK	T1DM and T2DM	Insulin detemir vs neutral protamine Hagedorn insulin	2018	No specification	18	1 year	Health care payer	No discounting	Meta-analysis	EQ-5D + TTO	GBP 610 /QALY	IDet is a cost-effective alternative.	Partly	Only 1 ADE included	Non-severe hypoglycemia + weight gain	Self-reported rates (observational study), meta-analysis	Probabilities	Yes	N/A	Published literature	Yes	N/A	TTO (Evans et al.), EQ-5D (Bagust & Beale)	N/A	N/A	N/A	One-way sensitivity analysis results showed the model to be sensitive to assumptions around the hypoglycemia base rate and rate ratios, and the use of a per-event utility model versus a diminishing marginal utility (DMU) model. Limitation: the analysis did not take into consideration other differences such as severe hypoglycemia. The DMU model did not capture any reduction in quality of life asso…
	Pollock et al. 2018b	Pollock RF, Valentine WJ, Marso SP et al.DEVOTE 5: Evaluating the Short-Term Cost-Utility of Insulin Degludec Versus Insulin Glargine U100 in Basal-Bolus Regimens for Type 2 Diabetes in the UK. Diabetes Ther Jun 2018;9(3):1217-1232.	UK	T2DM	Insulin degludec vs insulin glargine	2018	Simulation model	18	2 years	Health care payer	0.035	Clinical trial (DEVOTE)	EQ-5D (Clarke et al)	Dominant	Degludec was cost neutral.	Partly	Only 1 ADE included	Severe hypoglycemia	Clinical trial	Probabilities	Yes	N/A	Published literature	Yes	N/A	TTO (Evans e t al.)	N/A	N/A	N/A	Hypoglycemia reduces QoL, causes anxiety, and can adversely affect diabetes management and clinical outcomes by compromising adherence to medications. Data on nonsevere hypoglycemia, a large driver of QALYs in other reported evaluations, were not collected and therefore could not be included in our evaluation. Hypoglycemia exerts significant societal costs through lost productivity related to abs…
	Pollock et al. 2019a	Pollock RF, Heller S, Pieber TR et al. Short-term cost-utility of degludec versus glargine U100 for patients with type 2 diabetes at high risk of hypoglycaemia and cardiovascular events: A Canadian setting (DEVOTE 9). Diabetes Obes Metab Jul 2019;21(7):1706-1714.	Canada	T2DM	Insulin degludec vs insulin glargine	2019	No specification	18	2 years	Health care payer	0.015	Clinical trial (DEVOTE-trial)	EQ-5D (Clarke et al)	Dominant	Degludec improved clinical outcomes at a lower cost as compared to glargine.	Partly	Only 1 ADE included	Severe hypoglycemia	Clinical trial	Probabilities	Yes	N/A	Published literature	Yes	N/A	TTO (Harris et al.)	Costs of severe hypoglycaemic events were captured exclusively in the year of the event and were estimated as a weighted cost of resource use, including glucagon, ambulance service, primary care, emergency care and hospital admission. The disutility associated with severe hypoglycaemia was captured by multiplying an annualized disutility by the annual event rate in each time period.	N/A	N/A	Improved effectiveness was driven by lower rates of severe hypoglycaemia with degludec as compared to glargine. Sensitivity analysis; no significant impact.
	Pollock et al. 2019b	Pollock RF, Norrbacka K, Cameron C et al. A cost-utility analysis of dulaglutide versus insulin glargine as third-line therapy for Type 2 diabetes in Canada. J Comp Eff Res Mar 2019;8(4):229-240.	Canada	T2DM	Dulaglutide vs insulin glargine	2019	Simulation model	18	40 years	Health care payer	0.015	Clinical trial (AWARD-2)	EQ-5D	CAD 52,580	Dulaglutide 1.5 mg would likely to be cost-effective.	Partly	Only 1 ADE included	Non-severe and severe hypoglycemia, weight gain	Clinical trials	Probabilities	Yes	N/A	National database	Yes	N/A	TTO (Harris et al.), EQ-5D (Bagust & Beale)	N/A	N/A	N/A	DSA: analysis is the most sensitive to e.g., hypoglycemia benefits in the dulaglutide arm, utilities associated with hypoglycemic events etc.
	Pollock et al. 2019c	Pollock RF, Valentine WJ, Marso SP et al. Long-term Cost-effectiveness of Insulin Degludec Versus Insulin Glargine U100 in the UK: Evidence from the Basal-bolus Subgroup of the DEVOTE Trial (DEVOTE 16). Appl Health Econ Health Policy Oct 2019;17(5):615-627.	UK	T2DM	Insulin degludec vs insulin glargine	2019	Microsimulation	4	40 years	Health care payer	0.035	Clinical trial (DEVOTE-CV)	EQ-5D	£14,956 /QALY	Degludec was cost efective.	Partly	Only 1 ADE included	Non-severe and severe hypoglycemia, weight gain	Clinical trials	Probabilities	Yes	N/A	National database	Yes	N/A	TTO (Harris et al.), EQ-5D (Bagust & Beale)	N/A	N/A	N/A	DSA: analysis is the most sensitive to e.g., hypoglycemia benefits in the dulaglutide arm, utilities associated with hypoglycemic events etc.
	Pollock & Tikkanen 2016	Pollock RF & Tikkanen CK. A short-term cost-utility analysis of insulin degludec versus insulin glargine U100 in patients with type 1 or type 2 diabetes in Denmark. Journal of Medical Economics 10/05/ 2016;():1-19.	Denmark	T1DM and T2DM	Insulin degludec vs insulin glargine	2016	No specification	14	1 year	Health care payer	No discounting	Meta-analyses,	TTO	T1DM: Dominant, T2DM: DKK 221,063/QALY	Insulin degludec resulted in cost savings relative to Insulin glargine in T1D and T2DBOT cohorts, while being cost-effective in T2DBB.	Partly	Only 1 ADE included	Hypoglycemia	Clinical trials	Probabilities	Yes	N/A	Published literature (survey)	Yes	N/A	TTO (Evans e t al.)	N/A	N/A	N/A	In the T2DBB analyses, the model was most sensitive to the abolition of differences in the rates of hypoglycemia. Increases in quality-of-life were driven exclusively by reductions in hypoglycemia. The societal costs of lost productivity after hypoglycemia were not captured.
	Psota et al. 2017	Psota M, Psenkova MB, Racekova N et al. Cost-effectiveness analysis of IDegLira versus basal-bolus insulin for patients with type 2 diabetes in the Slovak health system. Clinicoecon Outcomes Res 2017;9():749-762	Slovakia	T2DM	IDegLira vs basal bolus insulin	2017	Simulation model	3	Lifetime (50 years)	Health care payer	0.05	Pooled analysis (Freemantle et al.)	Unknown	EUR 8,590 /QALY	IDegLira is cost-effective.	Partly	Only 1 ADE included	Hypoglycemia	Clinical trial	Markov submodel	Yes	N/A	Published literature	Yes	N/A	TTO (Evans et al.)	N/A	N/A	N/A	DSA: The key drivers of improved clinical outcomes were reduced rates of hypoglycemia and the reduction in BMI. Increasing or decreasing the disutilities associated with hypoglycemic events had a large impact on the quality_x0002_adjusted life expectancy benefit with IDegLira.
	Ramos et al. 2019	Ramos M, Foos V, Ustyugova A et al. Cost-Effectiveness Analysis of Empagliflozin in Comparison to Sitagliptin and Saxagliptin Based on Cardiovascular Outcome Trials in Patients with Type 2 Diabetes and Established Cardiovascular Disease.Diabetes Ther (2019) 10:2153–2167.	UK	T2DM	Empagliflozin vs sitagliptin or saxagliptin	2019	Simulation model	3	50 years	Health care payer	0.035	Clinical trials (EMPA-REG OUTCOME, TECOS and SAVOR-TIMI 53)	EQ-5D	Several ICERs	Empagliflozin is cost-effective.	Yes	N/A	Hypoglycemia, weight gain, UTI	ITC	Submodel	Partly	Only cost for hypoglycemia applied	Published literature (other CEAs)	Yes	N/A	EQ-5D (Bagust & Beale)	Rate per 100 patient years. Diminishing Non Severe Hypoglycaemia event disutility	N/A	N/A	No discussion.
	Ramos et al. 2020a	Ramos M, Cummings MH, Ustyugova A et al. Long-Term Cost-Effectiveness Analyses of Empagliflozin Versus Oral Semaglutide, in Addition to Metformin, for the Treatment of Type 2 Diabetes in the UK. Diabetes Ther Sep 2020;11(9):2041-2055.	UK	T2DM	Empagliflozin vs Oral Semaglutide	2020	Simulation model	3	50 years	Health care payer	0.035	Clinical trial (PIONEER-2) + Observational study (EMPRISE)	EQ-5D	Dominant	Empagliflozin is a cost-effective treatment option versus oral semaglutide.	Partly	Only 1 ADE included	Hypoglycemia	Clinical trial	Submodel	Yes	N/A	Unit costs	Yes	N/A	Uncertain	N/A	N/A	N/A	No discussion.
	Ramos et al. 2020b	Ramos M, Ustyugova A, Hau N et al. Cost-effectiveness of empagliflozin compared with liraglutide based on cardiovascular outcome trials in Type II diabetes. J Comp Eff Res Aug 2020;9(11):781-794.	UK	T2DM	Empagliflozin vs liraglutide	2020	Simulation model	3	50 years	Health care payer	0.035	Clinical trial (EMPA REG OUTCOME + LEADER)	EQ-5D	Dominant	Empagliflozin+SoC is cost effective.	Yes	N/A	Hypoglycemia, UTI, genital infection, weight gain	Clinical trials	Submodel	Partly	Only costs related to hypoglycemia included	Published literature	Yes	N/A	Uncertain	Diminishing NSHE disutility	N/A	N/A	No discussion.
	Ramos et al. 2021	Ramos M, Men P, Wang X et al. Cost-effectiveness of empagliflozin in patients with type 2 diabetes and established cardiovascular disease in China. Cost Eff Resour Alloc Aug 2021;19(1):46	China	T2DM	Empagliflozin vs sitagliptin or liraglutide	2021	Simulation model	3	Lifetime	Health care payer	0.03	Clinical trial (EMPA REG OUTCOME) + ITC	EQ-5D	Several ICERs	Empaglifozin+SoC is cost-effective.	Yes	N/A	Hypoglycemia, UTI, genital infection, weight gain	ITC	Submodel	Yes	N/A	Published literature, procurement prices	Yes	N/A	EQ-5D (Bagust & Beale, Beaudet et al.)	Diminishing NSHE disutility	N/A	N/A	No discussion.
	Raya et al. 2019	Raya PM, Blasco FJA, Hunt B et al. Evaluating the long-term cost-effectiveness of fixed-ratio combination insulin degludec/liraglutide (IDegLira) for type 2 diabetes in Spain based on real-world clinical evidence. Diabetes Obes Metab Jun 2019;21(6):1349-1356.	Spain	T2DM	IDegLira vs insulin or GLP-1	2019	Simulation model	3	50 years	Health care payer	0.03	Observational study (EXTRA)	Unknown	Several ICERs	IDegLira is likely to improve clinical outcomes and reduce costs or be cost-effective.	Partly	Only 2 ADEs included	Hypoglycemia, BMI gain	Observational study	Submodel	Yes	N/A	Uncertain	Yes	N/A	EQ-5D (Bagust & Beale), TTO (Evans et al.)	N/A	N/A	N/A	Inclusion of hypoglycemia does not impact results significantly.
	Régnier et al. 2015	Régnier SA, Malcolm W, Haig J et al. Cost-effectiveness of ranibizumab versus aflibercept in the treatment of visual impairment due to diabetic macular edema: a UK healthcare perspective. Clinicoecon Outcomes Res 2015;7():235-47.	UK	DME	Ranibizumab vs aflibercept	2015	Markov-model	10	Lifetime	Health care payer	0.035	NMA (Régnier et al.)	TTO	Dominant	Ranibizumab provides greater health gains with lower overall costs than aflibercept.	No	N/A	N/A	N/A	N/A	No	N/A	N/A	No	N/A	N/A	N(A	Yes	Assumed that the rate of adverse events (AEs) for ranibizumab and aflibercept was equal.	Assuming equal ADE profile may have been a conservative assumption since there is difference in the incidences of ADEs of these treatments in some trials.
	Reifsnider et al. 2021a	Reifsnider O, Kansal A, Pimple P et al. Cost-effectiveness analysis of empagliflozin versus sitagliptin as second-line therapy for treatment in patients with type 2 diabetes in the United States. Diabetes Obes Metab Mar 2021;23(3):791-799.	US	T2DM	Empagliflozin vs sitagliptin	2021	Simulation model	18	Lifetime	Health care payer	0.03	ITC, NMA	EQ-5D	With CVD: $3589 / QALY, without CVD $12 577 /QALY	Empagliflozin was cost-effective.	Yes	N/A	UTI, genital infection, headache, nasopharyngitis, upper respiratory tract infection	ITC	Separate health state	Yes	N/A	National database	Yes	N/A	EQ-5D (Sullivan and Ghushchyan, Xu et al, van Hoek et al.)	Adverse events (AEs) were assumed to occur mutually exclusive of each other and have no impact on treatment use. Disutilities applied in the year of the event for one-year duration maximum. AEs that were reported in at least 5% of patients using the treatments were modelled.	N/A	N/A	DSA: AE costs / utility decrements did not significantly affect the results. Model did not capture hypoglycemia risk of insulin.
	Reifsnider et al. 2021b	Reifsnider OS, Kansal AR, Gandhi PK et al. Cost-effectiveness of empagliflozin versus canagliflozin, dapagliflozin, or standard of care in patients with type 2 diabetes and established cardiovascular disease. BMJ Open Diabetes Res Care May 2021;9(1):.	US	T2DM	Empagliflozin vs canagliflozin, dapagliflozin, or SOC	2021	Discrete Event Simulation model	18	Lifetime	Health care payer	0.03	ITC	EQ-5D	Several ICERs	Empagliflozin dominate canagliflozin and highly cost-effective compared with dapagliflozin.	Yes	N/A	Genital mycotic infection, Acute kidney injury, lower limb amputation, bone fracture, major hypoglycemic event	ITC	Risk equation	Yes	N/A	National database	Yes	N/A	EQ-5D (Sullivan and Ghushchyan)	Time to event -analysis for AEs.	N/A	N/A	The model does not capture recognized but relatively mild AEs (eg, polyuria, episodes of dehydration) or rare compli_x0002_cations (ie, diabetic ketoacidosis) of SGLT-2 inhibitors; these were not observed in sufficient numbers in the trials.
	Reifsnider et al. 2022	Reifsnider OS, Pimple P, Brand S et al. Cost-effectiveness of second-line empagliflozin versus liraglutide for type 2 diabetes in the United States. Diabetes Obes Metab Apr 2022;24(4):652-661.	US	T2DM	Empagliflozin vs liraglutide	2022	Simulation model	18	Lifetime	Health care payer	0.03	NMA	EQ-5D	Dominant	Empagliflozin combined with metformin dominant.	Yes	N/A	UTI, nausea, hypoglycemia, genital mycotic infection	NMA	Probabilities	Yes	N/A	National database (medicare)	Yes	N/A	EQ-5D (Sullivan and Ghushchyan), SG (Matza et al.), HUI (Shao)	AEs with 5% or more incidence or key adverse reactions were selected. Occurrence was assumed to be mutually exclusive and not impact treatment use.	N/A	N/A	DSA: ADE costs did not affect the results. ADE disutilities slightly affect the results. The analysis did not include some AEs that were expected to have a marginal impact on results. Adding these AEs would have limited impact on the incremental results for the compared treatment pathways and not impact cost-effectiveness conclusions.
	Ridderstråle et al. 2013	Ridderstråle M, Jensen MM, Gjesing RP et al. Cost-effectiveness of insulin detemir compared with NPH insulin in people with type 2 diabetes in Denmark, Finland, Norway, and Sweden.J Med Econ 2013;16(4):468-78.	Denmark, Norway, Sweden, Finland	T2DM	Insulin detemir vs NPH insulin	2013	No specification	15	1 year	Health care payer	No discounting	RCT	EQ-5D	Several ICERs	Insulin detemir compared with NPH insulin provide economic benefits in the short-term.	Partly	Only 1 ADE included	Non-severe hypoglycemia	Clinical trial	Probabilities	Yes	N/A	National database	Yes	N/A	EQ-5D	Severe hypoglycaemic events were not included in the analyses as there were too few observations in the clinical trial to estimate any risk reductions for severe hypoglycaemic event.	N/A	N/A	DSA: Results were most sensitive to the relative rate of hypoglycaemic eR201:AH204vents, and the utility decrement associated with non-severe hypoglycaemic events and baseline risk of hypoglycaemic events. Non-severe hypoglycaemic events are associated with considerable direct and indirect costs due to additional healthcare contacts and absence from work.
	Rind et al. 2019	Rind D, Guzauskas G, Fazioli K, Hansen R, Kumar V, Chapman R, Borrelli E, Bradt P, Pearson S. Oral Semaglutide for Type 2 Diabetes: Effectiveness and Value. Institute for Clinical and Economic Review, December 9, 2019. https://icer-review.org/material/diabetes-finalevidence-report-and-meeting-summary/	US	T2DM	Oral semaglutide vs empagliflozin, sitagliptin and no treatment	2020	Microsimulation	4	Lifetime	Health care payer	0.03	12 RCTs	HUI3	Several ICERs	Sema is cost-effective compared to liraglutide and sitagliptin, but not compared to empagliflozin.	Partly	Only 1 ADE included	Hypoglycemia	Clinical trial	Risk equation	Yes	N/A	Unknown	Yes	N/A	HUI3 (Shao et al.)	Discontinuation due to ADEs included. Patients were assumed to have no more than one mild or moderate hypoglycemic event and one severe hypoglycemic event per year but could have multiple hypoglycemic events during their lifetime.	N/A	N/A	The model did not capture any cost or disutility from adverse events other than hypoglycemia. The PIONEER trials do not present disaggregated adverse event data, and we chose not to assign a nonspecific cost and disutility for the aggregated adverse events. Disadvantage of the adverse gastrointestinal side effects related to semaglutide. Hypoglycemia rate, cost, and disutility of 2nd line insulin…
	Risebrough et al. 2021	Risebrough NA, Baker TM, Zhang L et al. Lifetime Cost-effectiveness of Oral Semaglutide Versus Dulaglutide and Liraglutide in Patients With Type 2 Diabetes Inadequately Controlled With Oral Antidiabetics.Clin Ther Nov 2021;43(11):1812-1826.e7.	US	T2DM	Oral semaglutide vs dulaglutide or liraglutide	2021	Markov-model	18	Lifetime	Health care payer	0.03	NMA	HUI3, EQ-5D	Several ICERs	Oral semaglutide is a cost-effective glucagon-like peptide 1 receptor agonist treatment option.	Yes	N/A	Hypoglycemia, nausea, vomiting, diarrhea	NMA and clinical trial	Risk equation	Yes	N/A	Published literature	Yes	N/A	EQ-5D (Sullivan et al.), HUI (Shao et al.)	Discontinuation due to AEs included.	N/A	N/A	The short duration of AEs did not affect life-years, costs, and utilities in subsequent years/cycles.
	Rojas & Nunes 2021	Rojas G & Nunes A. Pharmacoeconomic Analysis of Sitagliptin/Metformin for the Treatment of Type 2 Diabetes Mellitus: A Cost-Effectiveness Study. Value Health Reg Issues Dec 2021;26():33-39.	Ecuador	T2DM	Sitagliptin/metformin vs glibenclamide/ metformin	2021	Decision tree	18	Unknown	Health care payer	Not reported	Meta-analysis	Unknown	$611.11./QALY	Metformin/sitagliptin compared to metformin /glibenclamide was shown highly cost-effective in the PHS.	No	N/A	N/A	N/A	N/A	No	N/A	N/A	No	N/A	N/A	N/A	Yes	N/A	No discussion on ADEs.
	Ross et al. 2016	Ross EL, Hutton DW, Stein JD et al. Cost-effectiveness of Aflibercept, Bevacizumab, and Ranibizumab for Diabetic Macular Edema Treatment: Analysis From the Diabetic Retinopathy Clinical Research Network Comparative Effectiveness Trial. JAMA Ophthalmol Aug 2016;134(8):888-96.	US	DME	Aflibercept, Bevacizumab, and Ranibizumab	2016	No specification	18	10 years	Health care payer	0.03	Post hoc clinical trial	TTO	Several ICERs	Aflibercept (2.0 mg) and ranibizumab (0.3 mg) are not cost-effective relative to bevacizumab.	Yes	N/A	Myocardial infarction, cerebrovascular accident, en- dophthalmitis, retinal detachment, vitreous hemor- rhage.	Clinical trial	Probabilities	Yes	N/A	Published literature, unit costs	Yes	N/A	EQ-5D (Alva et al.) Assumption	Adverse events were identified and incor- porated into the analysis based on patient-level trial data, differing nominally among the treatment arms. Because a difference in adverse event rates and mortality among the treatment arms was not identified at 1 year in the trial or previous meta-analyses, the same pooled rates were used for all anti-VEGF agents in modeling projections beyond 1 year.	N/A	N/A	ADE rates similar between the treatments. No other discussion on ADEs.
	Roussel et al. 2016	Roussel R, Martinez L, Vandebrouck T et al. Evaluation of the long-term cost-effectiveness of liraglutide therapy for patients with type 2 diabetes in France. J Med Econ 2016;19(2):121-34.	France	T2DM	Liraglutide vs sitagliptin or glimepiride	2016	Simulation model	3	Lifetime	Health care payer	0.03	Clinical trial (LIRA-DPP4 and LEAD-2)	Unknown	Sitagliptin: €10,275 / QALY glimepiride: €20,709 /QALY	Liraglutide is likely to be cost-effective.	Partly	Only 1 ADE included	Hypoglycemia	Clinical trial	Submodel (hypoglycemia)	Yes	N/A	Published literature	Unclear	N/A	N/A	N/A	N/A	N/A	No discussion.
	Ruan et al. 2022	Ruan Z, Ung COL, Shen Y et al. Long-Term Cost-Effectiveness Analysis of Once-Weekly Semaglutide versus Dulaglutide in Patients with Type 2 Diabetes with Inadequate Glycemic Control in China. Diabetes Ther Oct 2022;13(10):1737-1753.	China	T2DM	Semaglutide vs dulaglutide	2022	Semi-markov	5	40 years	Health care payer	0.05	Clinical trials	EQ-5D (Clarke et al.)	Dominant	Once-weekly semaglutide dominant.	Partly	Only 1 ADE included	Hypoglycemia	Clinical trial	Probabilities	Yes	N/A	Published literature, national database	Yes	N/A	TTO (Evans et al.)	Utility reduction of complications was only applied to the cycle in which complications occur.	N/A	N/A	No discussion on ADEs.
	Russel-Jones et al. 2017	Russell-Jones D, Heller SR, Buchs S et al. Projected long-term outcomes in patients with type 1 diabetes treated with fast-acting insulin aspart vs conventional insulin aspart in the UK setting. Diabetes Obes Metab Dec 2017;19(12):1773-1780.	UK	T1DM	Fast acting insulin aspart vs conventional insulin aspart	2017	Simulation model	3	70 years	Health care payer	0.035	Clinical trial (Russel-Jones et al.)	Unknown	Dominant	Faster aspart was associated with improved clinical outcomes and cost savings.	Partly	Only 1 ADE included	Hypoglycemia	Clinical trial	Markov submodel	Yes	N/A	Published literature	Yes	N/A	TTO (Evans et al.)	Disutilities were applied in the year of the complication and in subsequent years based on published sources. Diminishing DU for hypoglycemia: the marginal impact of non-severe hypoglycaemia on quality of life falls as the frequency of hypoglycaemic events increases.	N/A	N/A	Using the static approach to disutilities applied after non-severe hypoglycaemic events resulted in reduced quality-adjusted life expectancy in both arms relative to the base case. Rate of hypoglycemia / DU didn't affect the results significantly.
	Russel-Szymczyk et al. 2019	Russel-Szymczyk M, Valov V, Savova A et al. Cost-effectiveness of insulin degludec versus insulin glargine U100 in adults with type 1 and type 2 diabetes mellitus in Bulgaria.BMC Endocr Disord Dec 2019;19(1):132.	Bulgaria	T1DM and T2DM	Insulin degludec vs insulin glargine	2019	No specification	18	1 year	Health care payer	No discounting	Multi-national survey + observational study	Unknown	Several ICERs	Degludec is a cost-effective alternative.	Partly	Only 1 ADE included	Hypoglycemia	Observational study	Probabilities	Yes	N/A	Unit costs	Yes	N/A	TTO (Evans et al.)	N/A	N/A	N/A	DSA: hypoglycaemic event rates have most influence on the ICER. Except for hypoglycaemia, adverse events are not considered in our analysis, as head-to-head clinical trials have shown that degludec and glargine have similar safety profiles.
	Sabale et al. 2015	Sabale U, Ekman M, Granstrom O et al. Cost-effectiveness of dapagliflozin (Forxiga (R)) added to metformin compared with sulfonylurea added to metformin in type 2 diabetes in the Nordic countries. PRIMARY CARE DIABETES 2015;9(1):39-47.	Denmark, Norway, Sweden, Finland	T2DM	Dapagliflozin vs sulfonylureas	2015	Simulation model	2	Lifetime	Health care payer	0.03	Clinical trial (Nauck et al.)	EQ-5D	Several ICERs	Dapagliflozin cost-effective.	Yes	N/A	Weight gain, hypoglycemia, genital infections, UTI	Clinical trial	Probabilities	Yes	N/A	National database, published literature	Yes	N/A	The Index of Well-Being (Barry et al.), EQ-5D (Currie et al.), TTO (Lane et al.)	A utility decrement and a cost are applied in the year that they occur. Fear of hypoglycemia included (Hypoglycemia fear survey data)	N/A	N/A	The most important drivers of the cost-effectiveness results are side-effects associated with the treatment strategies, particularly weight changes. The direct utility effect as well as cost of hypoglycemic events and UTI/GIs affect the results relatively less than weight loss as only a fraction of the patients are affected each year and the rates do not differ much between the arms. Hence the im…
	Sabapathy et al. 2016	Sabapathy S, Neslusan C, Yoong K et al. Cost-effectiveness of Canagliflozin versus Sitagliptin When Added to Metformin and Sulfonylurea in Type 2 Diabetes in Canada. J Popul Ther Clin Pharmacol 2016;23(2):e151-68.	Canada	T2DM	Canagliflozin vs sulfonylurea	2016	Microsimulation	7	40 years	Health care payer	0.05	Head to head -trial (Nicolle et al.)	Unknown	Dominant	Canagliflozin provided better health outcomes and lower costs.	Yes	N/A	Hypoglycemia, UTI, genital mycotic infection, weight gain	Clinical trial	Probabilities	Yes	N/A	National database	Yes	N/A	TTO (Shingler et al.), EQ-5D (Bagust & Beale)	Discontinuation due to ADEs considered.	N/A	N/A	DUs for BMI gain might have been overly optimistic.
	Salem et al. 2021	Salem A, Men P, Ramos M et al. Cost-effectiveness analysis of empagliflozin compared with glimepiride in patients with Type 2 diabetes in China. J Comp Eff Res Apr 2021;10(6):469-480.	China	T2DM	Empagliflozin vs glimepiride	2021	Simulation model	3	50 years	Health care payer	0.05	Clinical trials (EMPA-REG H2H-SU trial)	EQ-5D (Li et al.)	$4364 /QALY	Empagliflozin is cost-effective treatment.	Yes	N/A	Hypoglycemia, UTI, genital infections	Clinical trial	Submodel	Yes	N/A	Published literature, national data source	Yes	N/A	Uncertain	For acute events, a disutility was subtracted from the base utility, leading to a final utility score recorded for the patient experiencing the event	N/A	N/A	No discussion.
	Samyshkin et al. 2012	Samyshkin Y, Guillermin AL, Best JH et al. Long-term cost-utility analysis of exenatide once weekly versus insulin glargine for the treatment of type 2 diabetes patients in the US.J Med Econ 2012;15 Suppl 2():6-13.	US	T2DM	Exenatide vs insulin glargine	2012	Simulation model	3	Lifetime	Health care payer	0.03	Clinical trial (DURATION-3)	EQ-5D (Clarke et al.)	$15,936 /QALY	Treatment with EQW cost-effective.	Yes	N/A	Weight gain, hypoglycemia, nausea/vomiting	Clinical trial	Submodel (hypoglycemia) and Probabilities	Yes	N/A	Published literature	Yes	N/A	EQ-5D (Currie et al.), SG (Boye et al., Matza et al.)	Disutility caused by nausea was applied only to the first year of treatment.	N/A	N/A	BMI-related utility values impacted ICER the most.treatment. Removing the disutility associated with injection-site reaction and with nausea had very little effect on the results.
	Shafie et al. 2014	Shafie AA, Gupta V, Baabbad R et al. An analysis of the short- and long-term cost-effectiveness of starting biphasic insulin aspart 30 in insulin-naïve people with poorly controlled type 2 diabetes. Diabetes Res Clin Pract Nov 2014;106(2):319-27.	Saudi Arabia, India, Indonesia, and Algeria.	T2DM	Biphasic insulin aspart 30 vs SOC	2014	Simulation model	3	30 years	Health care payer	3 %	Clinical trial	EQ-5D	Several ICERs	Biphasic insulin aspart 30 is cost-effective.	Partly	Only 1 ADE included	Hypoglycemia	Clinical trial	Probabilities	No	N/A	N/A	No	N/A	N/A	N/A	N/A	N/A	No discussion on ADEs.
	Shafie & Ng 2020	Shafie AA & Ng CH. Cost-Effectiveness of Insulin Glargine and Insulin Detemir in the Basal Regimen for Naïve Insulin Patients with Type 2 Diabetes Mellitus (T2DM) in Malaysia. Clinicoecon Outcomes Res 2020;12():333-343.	Malaysia	T2DM	Insulin glargine or insulin detemir vs NPH insulin	2020	Simulation model	4	40 years	Health care payer	0.03	Literature review	EQ-5D (Default UKPDS-OM2)	Insulin grargine: $2 835/QALY, Insulin detemir: dominant	Both insulin Detemir and Glargine are cost-effective compared to NPH insulin.	Partly	Only 1 ADE included	Severe hypoglycemia	Clinical trial	Probabilities	Yes	N/A	Published literature	Yes	N/A	VAS and TTO (Shafie et al.)	The disutility value for the event year was applied in the model for one cycle and the disutility value for subsequent year was applied in the model after the event year and the utility value will remain with the patient until the end of the simulation.	N/A	N/A	DSA: Increasing hypoglycemia rate affected ICER and conclusion for insulin glargine. Reducing the cost of managing hypoglycemia by 50 % significantly affected both ICERs. The clinical efficacy of the analysis of hypoglycemia was limited to severe hypoglycemia events that required hospitalization. Therefore, this analysis may have underestimated the cost-effectiveness of long-acting insulins being…
	Shah et al. 2018	Shah D, Risebrough NA, Perdizet J et al. Cost-effectiveness and budget impact of liraglutide in type 2 diabetes patients with elevated cardiovascular risk: a US-managed care perspective. Clinicoecon Outcomes Res 2018;10():791-803.	US	T2DM	Liraglutide + SOC vs SOC	2018	Markov-model	18	Lifetime (30 years)	Health care payer	0.03	Clinical trial (LEADER)	EQ-5D	$106,749/ QALY	Liraglutide is cost-effective.	Partly	Only 1 ADE included	Severe hypoglycemia	Clinical trial	Probabilities	Yes	N/A	Published literature	Yes	N/A	TTO (Harris et al.)	N/A	N/A	N/A	DSA: Hazard ratio for severe hypoglycemia did not affect results.
	Shao et al. 2017	H. Shao, S. Zhai, D. Zou, M.U. Mir, N.K. Zawadzki, Q. Shi et al. Cost-effectiveness analysis of dapagliflozin versus glimepiride as monotherapy in a Chinese population with type 2 diabetes mellitus. Curr. Med. Res. Opin. 33(2), 359–369 (2017)	China	T2DM	Dapagliflozin vs glimepiride	2017	Simulation model	2	40 years	Health care payer	0.03	Indirect comparison, meta-analysis	EQ-5D	Dominant	Dapagliflozin is cost-effective.	Yes	N/A	Hypoglycemia, weight gain, UTI, genital infection, gastrointestinal AEs	ITC, meta-analysis	Probabilities	Yes	N/A	Published literature	Yes	N/A	SG (Matza et al.), EQ-5D (Currie et al.), TTO (Lane et al.), The Index of Well-Being (Barry et al.)	N/A	N/A	N/A	BMI had the highest impact on ICER.
	Shao et al. 2022	Shao H, Alsaleh AJO, Dex T et al. Cost Effectiveness of iGlarLixi Versus Premix BIAsp 30 in People with Type 2 Diabetes Suboptimally Controlled by Basal Insulin in the US. Diabetes Ther Sep 2022;13(9):1659-1670.	US	T2DM	iGlarLixi vs Premix BIAsp 30	2022	Simulation model	3	Lifetime	Health care payer	0.03	Clinical trial (SoliMix)	EQ-5D (Beaudet et al. 2014)	Dominant	iGlar-Lixi confers improved QALYs and reduced costs compared with BIAsp 30.	Partly	Only 1 ADE included	Hypoglycemia	Clinical trial	Submodel (hypoglycemia)	Yes	N/A	Published literature, unit costs	Yes	N/A	Unknown (Foos et al. 2018)	Rate per 100 patient years with diminishing NSHE disutility.	N/A	N/A	The key drivers for the gain in QALYs for iGlarLixi were for example fewer hypoglycemic events. Hypoglycemia may impact adherence which is not considered in this analysis. Clincal trials also underestimate the incidence of hypoglycemia compared to routine clinical practice.
	Smith-Palmer et al. 2012	Smith-Palmer J, Fajardo-Montañana C, Pollock RF et al. Long-term cost-effectiveness of insulin detemir versus NPH insulin in type 2 diabetes in Sweden. J Med Econ 2012;15(5):977-86.	Sweden	T2DM	Insulin detemir vs NPH insulin	2012	Simulation model	3	40 years	Health care payer	0.03	RCT	EQ-5D (Default UKPDS-OM2)	Dominant	It is likely that insulin detemir would be cost-saving in comparison with NPH insulin.	Partly	Only 1 ADE included	Hypoglycemia	Clinical trial	Submodel (hypoglycemia)	Yes	N/A	Published literature	Yes	N/A	TTO (Levy et al.)	Annual hypoglycemic events rates were assumed to remain unchanged throughout the simulation. For hypoglycemic events, major hypoglycemia was defined as an event that required third party assistance and minor hypoglycemia as an event that was self-managed.	N/A	N/A	Between the treatments the most notable difference in healthcare costs was in the total cost of hypoglycemic events. The results of this particular sensitivity analysis demonstrate that the reduction in hypoglycemic event rates is a key driver of the cost-savings associated with the use of insulin detemir vs. NPH insulin once daily. Sensitivity analyses also revealed that the lower rate of major …
	Stafford et al. 2022	Stafford S, Bech PG, Fridhammar A et al. Cost‑Efectiveness of Once‑Weekly Semaglutide 1 mg versus Canaglifozin 300 mg in Patients with Type 2 Diabetes Mellitus in a Canadian Setting. Appl Health Econ Health Policy Jul 2022;20(4):543-555.	Canada	T2DM	Semaglutide vs canagliflozin	2022	Simulation model	5, 7	40 years	Health care payer and societal	0.015	RCT (SUSTAIN 8)	EQ-5D (Code-2 study)	Several ICERs	Semaglutide was cost-effective vs canaglifozin.	Partly	Only 1 ADE included	Hypoglycemia	Clinical trials	Probabilities	Yes	N/A	Published literature	Yes	N/A	TTO (Evans et al.)	N/A	N/A	N/A	Limitation: No AEs other than hypoglycaemia were included in this analysis. Also, the disutility weights assumed for hypoglycaemic events differ from the CADTH recommended disutility weights. The potential importance of appropriately incorporating the effects of hypoglycaemia has been illustrated by Lovato et al. [58], who demonstrated that failure to do so may result in misleading predictions.
	Steen Carlsson & Persson 2014	Steen Carlsson K & Persson U. Cost-effectiveness of add-on treatments to metformin in a Swedish setting: liraglutide vs sulphonylurea or sitagplitin. J Med Econ Sep 2014;17(9):658-69.	Sweden	T2DM	Liraglutide vs sulphonylurea or sitagliptin	2014	Markov-model	5	40 years	Societal	0.03	Clinical trials	EQ-5D (Bagust & Beale)	Several ICERs	The cost per QALY for liraglutide was in the range considered medium by Swedish authorities.	Partly	Only 1 ADE included	Hypoglycemia	Clinical trial	Probabilities	Yes	N/A	Published literature	Yes	N/A	TTO (Evans et al.)	Costs of lost production included for hypoglycemia.	N/A	N/A	DSA: Rate of hypoglycemia had only a slight effect on results.
	Stein et al. 2013	Stein JD, Newman-Casey PA, Kim DD et al. Cost-effectiveness of various interventions for newly diagnosed diabetic macular edema. Ophthalmology Sep 2013;120(9):1835-42.	US	DME	laser vs laser + ranibizumab vs laser + bevacizumab vs laser + triamcinolone	2013	Markov-model	18	25 years	Societal	0.03	Clinical trial	TTO	Several ICERs	Bevacizumab therapy confers the greatest value among the different treatment options.	Yes	N/A	Cataract, endophthalmitis, glaucoma, retinal detachment, vitreous hemorrhage.	Clinical trial	Probabilities	Yes	N/A	National database	Yes	N/A	Uncertain (Aaberg et al., Stein et al., Zou et al. Okmoto et al.)	Short-term side effects affected patients only during the first year after receipt of the intervention. Long-term side effects affected patients for the remainder of time they cycled through the model.	N/A	N/A	DSA: Including side effects substantially increased overall costs and decreased overall health outcomes. Need for data on side effects over 2 years of follow-up. Intravitreal triamcinolone confers the least value of the therapeutic options examined, mainly because of its side effects and the costs of managing them.
	Su et al. 2019	Su W, Li C, Zhang L et al. Meta-Analysis and Cost-Effectiveness Analysis of Insulin Glargine 100 U/mL Versus Insulin Degludec for the Treatment of Type 2 Diabetes in China	China	T2DM	Insulin glargine vs insulin deludec	2019	Simulation model	3	Lifetime	Health care payer	0.03	Meta-analysis	EQ-5D (Beaudet et al. 2014)	Dominant	IGlar is a cost-saving option compared with Ideg	Partly	Only 1 ADE included	Hypoglycemia	Clinical trial	Submodel (hypoglycemia)	Yes	N/A	Published literature	Yes	N/A	TTO (Evans et al.), EQ-5D (Beaudet et al., Marrett et al.)	N/A	N/A	N/A	The incidence of non-severe nocturnal hypoglycemia and the event rates of non-severe overall and non-severe nocturnal hypoglycemia were lower in the IDeg group. The incidence and event rate of several hypoglycemia were comparable between the two groups.
	Torre et al. 2020	Torre E, Bruno GM, Di Matteo S et al. Cost-Utility Analysis of Saxagliptin/Dapagliflozin Versus Gliclazide and Insulin Glargine: Economic Implications of the Outcomes of the CVD-Real Studies I and II. Health Services Insights Volume 13: 1-12.	Italy	T2DM	Saxagliptin + dapagliflozin vs SOC	2020	Simulation model	18	4 years	Health care payer	Not reported	Observational study (CVD-REAL)	Unknown	€11517 /QALY and €4639 /QALY	Saxagliptin/ dapagliflozin can be considered cost-effective.	Partly	Only 1 ADE included	Hypoglycemia	Observational study	Probabilities	Yes	N/A	Published literature	No	N/A	N/A	Only severe and moderate hypoglycemia included, not including mild ones, because of their negligible economic impact.	N/A	N/A	Indirect costs would be important to consider, especially related to hypoglycemia.
	Tzanetakos et al. 2014	Tzanetakos C, Melidonis A, Verras C et al. Cost-effectiveness analysis of liraglutide versus sitagliptin or exenatide in patients with inadequately controlled Type 2 diabetes on oral antidiabetic drugs in Greece. BMC Health Serv Res Sep 2014;14():419.	Greece	T2DM	Liraglutide vs sitagliptin or exenatide	2014	Simulation model	3	Lifetime	Health care payer	0.035	Clinical trial (LEAD 6)	EQ-5D	Sitagliptin: €15101 /QALY, exenatide: €6818 /QALY	Liraglutide is likely to be cost-effective.	Partly	Only 1 ADE included	Hypoglycemia	Clinical trial	Submodel	Yes	N/A	National School of Public Health -database	Yes	N/A	EQ-5D (Currie et al.)	N/A	N/A	N/A	Disutility related to hypoglycemia did not impact significantly the results.
	Tzanetakos et al. 2016	Tzanetakos C, Tentolouris N, Kourlaba G et al. Cost-Effectiveness of Dapagliflozin as Add-On to Metformin for the Treatment of Type 2 Diabetes Mellitus in Greece. Clin Drug Investig Aug 2016;36(8):649-59.	Greece	T2DM	Dapagliflozin vs sulfonylurea or DPP-4-inhibitors	2016	Microsimulation	2	Lifetime	Health care payer	0.035	Clinical trial (Nauck et al.) + NMA (Barnett et al.)	EQ-5D	Sulfonylurea: €10,623 /QALY DPP-4-i: €17,695 /QALY	Dapagliflozin in combination with metformin was shown to be a cost-effective treatment.	Yes	N/A	Hypoglycemic events, UTI, genital infections, weight gain	RCTs: Nauck et al. + Barnett et al.	Probabilities	Yes	N/A	Expert opinion	Yes	N/A	Other CEAs, Lane et al.	Probability of treatment discontinuation due to adverse events was applied during the first model cycle (first 6 months). Probabilities of adverse events were applied during every model cycle.	N/A	N/A	BMI affects the ICER the most.
	Tzanetakos et al. 2018	Tzanetakos C, Bargiota A, Kourlaba G et al. Cost Effectiveness of Exenatide Once Weekly Versus Insulin Glargine and Liraglutide for the Treatment of Type 2 Diabetes Mellitus in Greece. Clin Drug Investig Jan 2018;38(1):67-77.	Greece	T2DM	Exenatide vs insulin glargine or liraglutide	2018	Simulation model	2	40 years	Health care payer	0.035	Clinical trial (DURATION-3) + NMA (Scott et al.)	Unknown	Insulin glargine: €4499, liraglutide: €2827	Exenatide was estimated to be cost effective.	Yes	N/A	Hypoglycemia, weight gain, nausea, vomiting	RCT (DURATION-3)	Probabilities	Partly	The cost of major hypoglycemic event included, costs of other ADEs not included.	Published literature	Yes	N/A	EQ-5D (Currie et al.), SG (Matza et al., Boye et al.) Also RCT (DURATION-2)	N/A	N/A	N/A	Disutility related to nausea/vomiting had very little impact on the results.
	Valentine et al. 2011a	Valentine WJ, Aagren M, Haglund M et al. Evaluation of the long-term cost-effectiveness of insulin detemir compared with neutral protamine hagedorn insulin in patients with type 1 diabetes using a basal-bolus regimen in Sweden. Scand J Public Health Feb 2011;39(1):79-87.	Sweden	T1DM	Insulin determir vs neutral protamine hagedorn	2011	Semi-markov	3	50 years	Societal	0.03	Clinical trial (Farnkvist)	EQ-5D	SEK 49,757 /QALY	Insulin detemir is likely to be cost-effective.	Partly	Only 1 ADE included	Hypoglycemia	Clinical trial	Submodel (hypoglycemia)	Yes	N/A	Published literature	Unclear	N/A	N/A	N/A	N/A	N/A	DSA: results were most sensitive to variation in the HbA1c and hypoglycaemic event rate benefits associated with insulin detemir. Sensitivity analysis suggested that major hypoglycaemic event rates were an important driver of costs, whereas their negative effect on QALYs was small. Major hypoglycaemic events substantially increased indirect costs, due to work days lost,.
	Valentine et al. 2011b	Valentine WJ, Palmer AJ, Lammert M et al. Evaluating the long-term cost-effectiveness of liraglutide versus exenatide BID in patients with type 2 diabetes who fail to improve with oral antidiabetic agents. Clin Ther Nov 2011;33(11):1698-712.	Switzerland, Denmark, Norway, Finland, the Netherland, and Austria	T2DM	Liraglutide vs exenatide	2011	Simulation model	3	40 years	Health care payer	Several rates	Clinical trial (LEAD-6)	EQ-5D	Several ICERs	Liraglutide cost-effective.	Partly	Only 1 ADE included	Hypoglycemia	Clinical trial	Submodel	Unclear	N/A	N/A	Yes	N/A	Unclear	N/A	N/A	N/A	The impact of transient nausea and vomiting associated with GLP-1 receptor agonists was not directly captured in the present modeling analysis altough it is noted that the treatments differ in terms of these ADEs. Authors conlude that the transient and nonserious nature of these adverse effects means that they would have very little effect on long-term quality-adjusted life expectancy or direct m…
	Valentine et al. 2012	Valentine WJ, Jendle J, Saraheimo M et al. Evaluating the cost-effectiveness of reduced mild hypoglycaemia in subjects with Type 1 diabetes treated with insulin detemir or NPH insulin in Denmark, Sweden, Finland and the Netherlands. Diabet Med Mar 2012;29(3):303-12.	Denmark, Sweden, Finland, Netherlands	T1DM	Insulin detemir vs. NPH insulin	2012	No specification	16	1 year	Health care payer	No discounting	A meta-analysis	EQ-5D	Several ICERs	Insulin detemiris likely to be cost-effective vs. NPH insulin.	Partly	Only 1 ADE included	Hypoglycemia	Observational study (epidemiology of hypoglycemia) + meta-analysis	Probabilities	Yes	N/A	National database	Yes	N/A	TTO (Levy et al.)	The model was designed to estimate the number of mild hypoglycaemic events experienced by patients with Type 1 diabetes. No severe hypoglycaemic events were included in this study because of a nonsignificant difference between treatments, with a rate ratio for severe hypoglycaemia of 0.95 (95% CI 0.65–1.38).	N/A	N/A	DSA: Hypoglycemia rates and hypoglycemia DU affected results. Rates and DUs used in the model are considered as conservative. Limitation: only mild hypoglycemia included although severe ones could also be relevant. The rates for severe hypoglycemia are not well available. A potential future avenue of research could be to investigate the improvements in quality of life associated with reduced hypo…
	Valentine et al. 2018	Valentine WJ, Van Brunt K, Boye KS et al. Treating Type 1 Diabetes Mellitus with a Rapid-Acting Analog Insulin Regimen vs. Regular Human Insulin in Germany: A Long-Term Cost-Effectiveness Evaluation. Appl Health Econ Health Policy Jun 2018;16(3):357-366.	Germany	T1DM	Rapid-Acting Analog Insulin Regimen vs. Regular Human Insulin	2018	Discrete Event Simulation model	8	50 years	Health care payer	0.03	Meta-analysis (Singh et al)	EQ-5D	€ 4 427 /QALY	Rapid-acting analog insulin is likely to be considered cost effective.	Partly	Only 1 ADE included	Hypoglycemia	Meta-analysis	Probabilities	Yes	N/A	Published literature	Yes	N/A	TTO (Evans et al., Harris et al.)	DSA: diminishing utility approach. With the diminishing utility model, the higher the modeled rates of hypoglycemia, the lower the incremental utility.	N/A	N/A	Sensitivity analyses showed that the base case was driven predominantly by differences in hypoglycemia. The analysis in which the diminishing hypoglycemia utility model was used had a substantial effect on the modeled estimates of quality-adjusted life expectancy. Relatively small utility values have impact.
	Van der Linden et al. 2021	Van der Linden N, Van Olst S, Nekeman S et al. The cost-effectiveness of dapagliflozin compared to DPP-4 inhibitors in the treatment of type 2 diabetes mellitus in the Netherlands. Diabetic Medicine. 2021;38:e14371.	Netherlands	T2DM	Dapagliflozin vs DPP-4 inhibitors	2021	Microsimulation	2	40 years	Societal	4% for costs, 1.5% for effects	Clinical trial	EQ-5D	Dominant	Dapagliflozin is a cost-saving alternative to DPP-4 inhibitors.	Yes	N/A	UTI, genital infection, hypoglycemia	Clinical trial	Probabilities	Yes	N/A	Published literature, unit costs	Yes	N/A	EQ-5D (Currie et al.) and (Van den Hout et al.)	Adverse events and hypoglycaemic events are modelled according to therapy-specific incidence rates. The model handles utility decrements for multiple events by applying the individual decrements additively. Discontinuation due to ADEs included.	N/A	N/A	Limitation: Only two types of adverse events were included (genital and urinary tract infections), both occurring more frequently in treatment with dapagliflozin. A potentially more severe adverse event associated with dapagliflozin is ketoacidosis, which was excluded from the analysis.Because ketoacidosis is a rare adverse event in people with type 2 diabetes, it is not expected to significantly…
	van Haalen et al. 2014	van Haalen HG, Pompen M, Bergenheim K et al. Cost effectiveness of adding dapagliflozin to insulin for the treatment of type 2 diabetes mellitus in the Netherlands. Clin Drug Investig Feb 2014;34(2):135-46.	Netherlands	T2DM	Dapagliflozin + insulin vs insulin	2014	Simulation model	2	40 years	Societal	4% for costs, 1.5% for effects	Clinical trial	EQ-5D	€5,502 /QALY	Dapagliflozin in combination with insulin was estimated to be cost-effective.	Yes	N/A	UTI, genital infection, hypoglycemia	Clinical trial	Probabilities	Yes	N/A	Published literature, national unit costs, assumption	Yes	N/A	EQ-5D (Currie et al.) The Index of Well-Being (Barry et al.)	N/A	N/A	N/A	No discussion on ADEs.
	Vega-Hernandez et al. 2017	Vega-Hernandez G, Wojcik R & Schlueter M. Cost-Effectiveness of Liraglutide Versus Dapagliflozin for the Treatment of Patients with Type 2 Diabetes Mellitus in the UK.Diabetes Ther Jun 2017;8(3):513-530.	UK	T2DM	Liraglutide vs dapagliflozin	2017	Simulation model	3	Lifetime	Health care payer	0.035	NMA	EQ-5D	Dominant and GBP 11 857 - 13 227/QALY	Both dosages of liraglutide may be cost-effective treatment alternatives.	Partly	Only 2 ADEs included	Hypoglycemia, nausea	NMA	Probabilities	Partly	No costs for nausea	Published literature	Yes	N/A	TTO (Evans et al.)	A diminishing approach was used to estimate utility decrements associated with non-severe hypoglycemia	N/A	N/A	No discussion on ADEs.
	Viljoen et al. 2019	Viljoen A, Hoxer CS, Johansen P et al. Evaluation of the long-term cost-effectiveness of once-weeklysemaglutide versus dulaglutide for treatment of type 2 diabetes mellitus in the UK. Diabetes Obes Metab. 2019;21:611–621.	UK	T2DM	Semaglutide vs dulaglutide	2019	Simulation model	3	Lifetime	Health care payer	0.035	Clinical trial (SUSTAIN 7)	EQ-5D	Dominant	Compared with treatment with dulaglutide, semaglutide cost-effective.	Partly	Only 1 ADE included	Hypoglycemia	Clinical trial	Submodel	Yes	N/A	Published literature	Yes	N/A	TTO (Evans et al.)	Quality-adjusted life expectancy was assessed using the CORE Default Method, which involves taking the lowest state utility associated with existing complications and adding event disutilities for any events that occur during that year to create annual utility scores for each simulated patient.	N/A	N/A	The source of DUs for hypoglycemia did not significantly impact ICER. The percentages of patients experiencing adverse events, adverse events that led to premature treatment discontinuation, and gastrointestinal adverse events were similar with once-weekly semaglutide 0.5 mg, once-weekly semaglutide 1 mg and dulaglutide 1.5 mg. Further studies are required to determine how the outcomes identified…
	Viljoen et al. 2022	Viljoen A, Chubb B, Malkin SJP et al. The long‑term cost‑efectiveness of once‑weekly semaglutide 1 mg vs. dulaglutide 3 mg and 4.5 mg in the UK. Eur J Health Econ Sep 2022;():.	UK	T2DM	Semaglutide vs dulaglutide	2022	Simulation model	3	Lifetime	Health care payer	0.035	ITC	EQ-5D	GBP 228 /QALY	Semaglutide cost-effective vs.dulaglutide.	Partly	Only 1 ADE included	Hypoglycemia	Observational study	Submodel	Yes	N/A	Published literature	Yes	N/A	TTO (Evans et al.)	N/A	N/A	N/A	No discussion on ADEs.
	Viriato et al. 2014	Viriato D, Calado F, Gruenberger JB et al. Cost-effectiveness of metformin plus vildagliptin compared with metformin plus sulphonylurea for the treatment of patients with type 2 diabetes mellitus: a Portuguese healthcare system perspective. J Med Econ Jul 2014;17(7):499-507.	Portugal	T2DM	Metformin + vildagliptin vs metformin + sulphonylurea	2014	Simulation model	13	Lifetime	Health care payer	0.05	Clinical trial	EQ-5D	€ 9072 /QALY	Treatment with metformin plus vildagliptin compared with metformin plus sulphonylurea is cost-effective.	Partly	Only 2 ADEs included, more exist	Hypoglycemia, weight gain	Clinical trial	Probabilities	Yes	N/A	Published literature, unit costs	Yes	N/A	EQ-5D (Currie et al.)	N/A	N/A	N/A	The present model reported a higher incidence of hypoglycemia and increased hypoglycemia treatment costs for the metformin plus sulphonylurea arm compared with the metformin plus vildagliptin arm, which contributed to a favorable ICER for treatment with metformin plus vildagliptin.
	Wan et al. 2019	Wan B, Fang N, Guan W et al. Cost-Effectiveness of Bariatric Surgery versus Medication Therapy for Obese Patients with Type 2 Diabetes in China: A Markov Analysis. J Diabetes Res 2019;2019():1341963.	China	T2DM	Bariatric surgery vs medication therapy	2019	Markov-model	18	40 years	Health care payer	0.05	Observational study	EQ-5D	Dominant	Bariatric surgery is a dominant.	No	N/A	N/A	N/A	N/A	No	N/A	N/A	No	N/A	N/A	N/A	No	N/A	No discussion on ADEs.
	Watada et al. 2020	Watada H, Sakamaki H, Yabe D et al. Cost-Effectiveness Analysis of Linagliptin in Japan Based on Results from the Asian Subpopulation in the CARMELINA Trial. Diabetes Ther (2020) 11:1721–1734.	Japan	T2DM	Linagliptin + SOC vs SOC	2020	Microsimulation	18	Lifetime	Health care payer	0.02	Clinical trial (CARMELINA)	EQ-5D	Dominant	The cost-effectiveness of linagliptin for a lifetime outcome was favourable.	No	N/A	N/A	N/A	N/A	No	N/A	N/A	No	N/A	N/A	N/A	Yes	N/A	No discussion on ADEs.
	Yang et al. 2012	Yang L, Christensen T, Sun F et al. Cost-Effectiveness of Switching Patients with Type 2 Diabetes from Insulin Glargine to Insulin Detemir in Chinese Setting: A Health Economic Model Based on the PREDICTIVE Study. Value in Health 15 (2012). S56-S59.	China	T2DM	Insulin glargine vs insulin detemir	2012	Simulation model	3	30 years	Health care payer	0.03	Observational study	EQ-5D	Dominant	Conversion to IDet from an IGla was cost-saving.	Partly	Only 1 ADE included	Hypoglycemia	Observational study	Probabilities	Yes	N/A	National database	Yes	N/A	EQ-5D (Currie et al.)	N/A	N/A	N/A	No discussion on ADEs.
	Zhang et al. 2016	Zhang X, Liu S, Li Y et al. Long-Term Effectiveness and Cost-Effectiveness of Metformin Combined with Liraglutide or Exenatide for Type 2 Diabetes Mellitus Based on the CORE Diabetes Model Study. PLoS ONE 11(6):e0156393.	China	T2DM	Liraglutide + metformin vs exenatide + metformin	2016	Simulation model	3	30 years	Societal	0.03	Observational study	Unknown	-11,550 RMB/QALYs.	Liraglutide was superior to exenatide.	No	N/A	N/A	N/A	N/A	No	N/A	N/A	No	N/A	N/A	N/A	No	N/A	No discussion on ADEs.
	Zupa et al. 2021	Zupa MF, Codario RA & Smith K J. Cost–effectiveness of empagliflozin versus weekly semaglutide as add-on therapy for Type 2 diabetes. J. Comp. Eff. Res. (2021) 10(15), 1133–1141.	US	T2DM	Semaglutide vs empagliflozin	2021	Markov-model	18	3 years	Health care payer	0.03	Clinical trials (EMPA REG- and SUSTAIN)	EQ-5D (Zhang)	US$19,964 /QALY	Semaglutide is likely more cost-effective than empagliflozin.	Partly	Only 1 ADE included	Genital mycotic infection	Clinical trial	Probabilities	No	N/A	N/A	Yes	N/A	TTO (Evans) CEA: Gæde et al. 2019	N/A	N/A	N/A	DSA: DU of genital infection slightly affects ICER.
